# Supplementary material for: Uncovering the gene regulatory network of type 2 diabetes through multi-omic data integration
Source: J Transl Med. 2022 Dec 16;20:604. doi: 10.1186/s12967-022-03826-5 (PMC9756634; doi:10.1186/s12967-022-03826-5)
Supplement: Supplementary file 5 — Additional file 5: Table S1: MSEA top pathways. Table S2: Scores of pathways after applying 12 topological algorithms. Table S3: Detailed information of key drivers in wKDA network. Table S4: The details of hub genes. Table S5: The details of TFs. Table S6: Detailed results of drug repositioning results. [file 12967_2022_3826_MOESM5_ESM.xlsx]

## Sheet: Table S1
MSEA top pathways
PATHWAYS	GENE	NMARKER	LOCUS	MSEA SCORE
Reactome Diseases Of Signal Transduction By Growth Factor Receptors And Second Messengers	TCF7L2	83	rs7903146	61.07
Reactome Signaling By Receptor Tyrosine Kinases	FGFBP3	195	rs4933736	13.15
Reactome FGFR2B Ligand Binding And Activation	FGFBP3	195	rs4933736	13.15
Reactome FGFR2 Ligand Binding And Activation	FGFBP3	195	rs4933736	13.15
Reactome Signaling By FGFR	FGFBP3	195	rs4933736	13.15
Reactome Signaling By Interleukins	IRS1	129	rs2943657	7.69
Reactome Signaling By Receptor Tyrosine Kinases	IRS1	129	rs2943657	7.69
Reactome Diseases Of Signal Transduction By Growth Factor Receptors And Second Messengers	IRS1	129	rs2943657	7.69
Reactome FLT3 Signaling	IRS1	129	rs2943657	7.69
Reactome Mapk Family Signaling Cascades	IRS1	129	rs2943657	7.69
Reactome Negative Regulation Of The PI3K AKT Network	IRS1	129	rs2943657	7.69
Reactome Interleukin 7 Signaling	IRS1	129	rs2943657	7.69
Kegg Aldosterone Regulated Sodium Reabsorption	IRS1	129	rs2943657	7.69
Biocarta IL2RB Pathway	IRS1	129	rs2943657	7.69
Kegg Adipocytokine Signaling Pathway	IRS1	129	rs2943657	7.69
Reactome Intracellular Signaling By Second Messengers	IRS1	129	rs2943657	7.69
Kegg Leukocyte Transendothelial Migration	BCAR1	537	rs55993634	6.99
Reactome Signaling By Receptor Tyrosine Kinases	BCAR1	537	rs55993634	6.99
Kegg Regulation Of Actin Cytoskeleton	BCAR1	537	rs55993634	6.99
Reactome P130Cas Linkage To MAPK Signaling For Integrins	BCAR1	537	rs55993634	6.99
Biocarta Integrin Pathway	BCAR1	537	rs55993634	6.99
Reactome Platelet Activation Signaling And Aggregation	BCAR1	537	rs55993634	6.99
Reactome Diseases Of Signal Transduction By Growth Factor Receptors And Second Messengers	AGGF1	38	rs7708285	6.75
Reactome Signaling By Interleukins	VEGFA	49	rs7747095	6.17
Reactome Signaling By Interleukins	PPP2R5D	80	rs7747095	6.17
Reactome Signaling By Receptor Tyrosine Kinases	VEGFA	49	rs7747095	6.17
Reactome Signaling By Receptor Tyrosine Kinases	PPP2R5D	80	rs7747095	6.17
Kegg Cytokine Cytokine Receptor Interaction	VEGFA	49	rs7747095	6.17
Reactome Diseases Of Signal Transduction By Growth Factor Receptors And Second Messengers	PPP2R5D	80	rs7747095	6.17
Reactome FLT3 Signaling	PPP2R5D	80	rs7747095	6.17
Reactome MAPK Family Signaling Cascades	PPP2R5D	80	rs7747095	6.17
Reactome Interleukin 4 And Interleukin 13 Signaling	VEGFA	49	rs7747095	6.17
Reactome Negative Regulation Of The PI3K AKT Network	PPP2R5D	80	rs7747095	6.17
Reactome Intracellular Signaling By Second Messengers	PPP2R5D	80	rs7747095	6.17
Reactome Signaling By Rho Gtpases	PPP2R5D	80	rs7747095	6.17
Reactome Platelet Activation Signaling And Aggregation	VEGFA	49	rs7747095	6.17
Reactome Diseases Of Signal Transduction By Growth Factor Receptors And Second Messengers	FBXW7	61	rs10014554	5.98
Reactome Signaling By Rho Gtpases	CENPU	406	rs11936062	5.85
Reactome Signaling By Rho Gtpases	PRC1	83	rs12593261	5.67
Reactome Signaling By Interleukins	CASP3	366	rs4862421	5.14
Reactome Extracellular Matrix Organization	CASP3	366	rs4862421	5.14
Biocarta Hivnef Pathway	CASP3	366	rs4862421	5.14
Reactome Apoptotic Cleavage Of Cellular Proteins	CASP3	366	rs4862421	5.14
Reactome Apoptotic Execution Phase	CASP3	366	rs4862421	5.14
Reactome Programmed Cell Death	CASP3	366	rs4862421	5.14
Reactome Apoptotic Cleavage Of Cell Adhesion Proteins	CASP3	366	rs4862421	5.14
Kegg MAPK Signaling Pathway	CASP3	366	rs4862421	5.14
Reactome Signaling By Rho Gtpases	ARAP1	206	rs77464186	5.14
Reactome Death Receptor Signalling	CASP3	366	rs4862421	5.14
Reactome Signaling By Receptor Tyrosine Kinases	APOE	75	rs4420638	5.12
Kegg Glycolysis Gluconeogenesis	LDHB	123	rs10841868	5.07
Reactome Intracellular Signaling By Second Messengers	PPARG	176	rs11712037	5.06
Reactome Signaling By Rho Gtpases	SCAI	275	rs4279698	5.05
Reactome Signaling By Interleukins	SNX32	106	rs17854357	5.24
Reactome Signaling By Interleukins	EFEMP2	106	rs17854357	5.24
Reactome Signaling By Interleukins	FIBP	106	rs17854357	5.24
Reactome Signaling By Interleukins	EIF1AD	106	rs17854357	5.24
Reactome Signaling By Interleukins	BANF1	106	rs17854357	5.24
Reactome Signaling By Interleukins	CTSW	106	rs17854357	5.24
Reactome Signaling By Interleukins	CFL1	106	rs17854357	5.24
Reactome Signaling By Interleukins	RP11-867G23.1	106	rs17854357	5.24
Reactome Signaling By Interleukins	OVOL1	106	rs17854357	5.24
Reactome Signaling By Interleukins	TSGA10IP	106	rs17854357	5.24
Reactome Signaling By Interleukins	FOSL1	106	rs17854357	5.24
Reactome Signaling By Interleukins	DRAP1	106	rs17854357	5.24
Reactome Signaling By Interleukins	KAT5	106	rs17854357	5.24
Reactome Signaling By Receptor Tyrosine Kinases	SNX32	106	rs17854357	5.24
Reactome Signaling By Receptor Tyrosine Kinases	EFEMP2	106	rs17854357	5.24
Reactome Signaling By Receptor Tyrosine Kinases	FIBP	106	rs17854357	5.24
Reactome Signaling By Receptor Tyrosine Kinases	EIF1AD	106	rs17854357	5.24
Reactome Signaling By Receptor Tyrosine Kinases	BANF1	106	rs17854357	5.24
Reactome Signaling By Receptor Tyrosine Kinases	CTSW	106	rs17854357	5.24
Reactome Signaling By Receptor Tyrosine Kinases	CFL1	106	rs17854357	5.24
Reactome Signaling By Receptor Tyrosine Kinases	RP11-867G23.1	106	rs17854357	5.24
Reactome Signaling By Receptor Tyrosine Kinases	OVOL1	106	rs17854357	5.24
Reactome Signaling By Receptor Tyrosine Kinases	TSGA10IP	106	rs17854357	5.24
Reactome Signaling By Receptor Tyrosine Kinases	FOSL1	106	rs17854357	5.24
Reactome Signaling By Receptor Tyrosine Kinases	DRAP1	106	rs17854357	5.24
Reactome Signaling By Receptor Tyrosine Kinases	KAT5	106	rs17854357	5.24
Reactome Extracellular Matrix Organization	SNX32	106	rs17854357	5.24
Reactome Extracellular Matrix Organization	EFEMP2	106	rs17854357	5.24
Reactome Extracellular Matrix Organization	FIBP	106	rs17854357	5.24
Reactome Extracellular Matrix Organization	EIF1AD	106	rs17854357	5.24
Reactome Extracellular Matrix Organization	BANF1	106	rs17854357	5.24
Reactome Extracellular Matrix Organization	CTSW	106	rs17854357	5.24
Reactome Extracellular Matrix Organization	CFL1	106	rs17854357	5.24
Reactome Extracellular Matrix Organization	RP11-867G23.1	106	rs17854357	5.24
Reactome Extracellular Matrix Organization	OVOL1	106	rs17854357	5.24
Reactome Extracellular Matrix Organization	TSGA10IP	106	rs17854357	5.24
Reactome Extracellular Matrix Organization	FOSL1	106	rs17854357	5.24
Reactome Extracellular Matrix Organization	DRAP1	106	rs17854357	5.24
Reactome Extracellular Matrix Organization	KAT5	106	rs17854357	5.24
Kegg Regulation Of Actin Cytoskeleton	SNX32	106	rs17854357	5.24
Kegg Regulation Of Actin Cytoskeleton	EFEMP2	106	rs17854357	5.24
Kegg Regulation Of Actin Cytoskeleton	FIBP	106	rs17854357	5.24
Kegg Regulation Of Actin Cytoskeleton	EIF1AD	106	rs17854357	5.24
Kegg Regulation Of Actin Cytoskeleton	BANF1	106	rs17854357	5.24
Kegg Regulation Of Actin Cytoskeleton	CTSW	106	rs17854357	5.24
Kegg Regulation Of Actin Cytoskeleton	CFL1	106	rs17854357	5.24
Kegg Regulation Of Actin Cytoskeleton	RP11-867G23.1	106	rs17854357	5.24
Kegg Regulation Of Actin Cytoskeleton	OVOL1	106	rs17854357	5.24
Kegg Regulation Of Actin Cytoskeleton	TSGA10IP	106	rs17854357	5.24
Kegg Regulation Of Actin Cytoskeleton	FOSL1	106	rs17854357	5.24
Kegg Regulation Of Actin Cytoskeleton	DRAP1	106	rs17854357	5.24
Kegg Regulation Of Actin Cytoskeleton	KAT5	106	rs17854357	5.24
Reactome Signaling By TGFB Family Members	SNX32	106	rs17854357	5.24
Reactome Signaling By TGFB Family Members	EFEMP2	106	rs17854357	5.24
Reactome Signaling By TGFB Family Members	FIBP	106	rs17854357	5.24
Reactome Signaling By TGFB Family Members	EIF1AD	106	rs17854357	5.24
Reactome Signaling By TGFB Family Members	BANF1	106	rs17854357	5.24
Reactome Signaling By TGFB Family Members	CTSW	106	rs17854357	5.24
Reactome Signaling By TGFB Family Members	CFL1	106	rs17854357	5.24
Reactome Signaling By TGFB Family Members	RP11-867G23.1	106	rs17854357	5.24
Reactome Signaling By TGFB Family Members	OVOL1	106	rs17854357	5.24
Reactome Signaling By TGFB Family Members	TSGA10IP	106	rs17854357	5.24
Reactome Signaling By TGFB Family Members	FOSL1	106	rs17854357	5.24
Reactome Signaling By TGFB Family Members	DRAP1	106	rs17854357	5.24
Reactome Signaling By TGFB Family Members	KAT5	106	rs17854357	5.24
Reactome Signaling By Rho Gtpases	SNX32	106	rs17854357	5.24
Reactome Signaling By Rho Gtpases	EFEMP2	106	rs17854357	5.24
Reactome Signaling By Rho Gtpases	FIBP	106	rs17854357	5.24
Reactome Signaling By Rho Gtpases	EIF1AD	106	rs17854357	5.24
Reactome Signaling By Rho Gtpases	BANF1	106	rs17854357	5.24
Reactome Signaling By Rho Gtpases	CTSW	106	rs17854357	5.24
Reactome Signaling By Rho Gtpases	CFL1	106	rs17854357	5.24
Reactome Signaling By Rho Gtpases	RP11-867G23.1	106	rs17854357	5.24
Reactome Signaling By Rho Gtpases	OVOL1	106	rs17854357	5.24
Reactome Signaling By Rho Gtpases	TSGA10IP	106	rs17854357	5.24
Reactome Signaling By Rho Gtpases	FOSL1	106	rs17854357	5.24
Reactome Signaling By Rho Gtpases	DRAP1	106	rs17854357	5.24
Reactome Signaling By Rho Gtpases	KAT5	106	rs17854357	5.24

## Sheet: Table S2
Scores of pathways after applying 12 topological algorithms
node_name	score-MCC	score-Degree	score-EPC	score-Neck	score-ecc	score-Closeness	score-Radiality	score-Betweenness	score-Stress	Total
Reactome Signaling By Interleukins	0.888889	0.888889	0.994987	1	0.5	0.944158	0.981983	0.785364	0.867313	7.85158
Reactome Signaling By Receptor Tyrosine Kinases	1	1	1	0.212766	0.5	1	1	1	1	7.71277
Reactome Signaling By Rho Gtpases	0.944444	0.944444	0.936216	0.0851064	0.5	0.79811	0.747752	0.453403	0.631214	6.04069
Reactome Extracellular Matrix Organization	0.722222	0.722222	0.890602	0	0.199988	0.658935	0.639642	0.215556	0.409839	4.45901
Kegg Regulation Of Actin Cytoskeleton	0.722222	0.722222	0.887469	0	0.199988	0.607388	0.56757	0.116303	0.238697	4.06186
Reactome Signaling By TGFB Family Members	0.666667	0.666667	0.883709	0	0.199988	0.534364	0.495498	0.0217389	0.0135112	3.48214
Reactome Diseases Of Signal Transduction By Growth Factor Receptors And Second Messengers	0.222222	0.222222	0.184085	0.0638298	0.5	0.377148	0.549554	0.285846	0.181881	2.58679
Reactome Intracellular Signaling By Second Messengers	0.111111	0.111111	0.152256	0.0212766	0.5	0.308419	0.513515	0.100229	0.0659969	1.88391
Reactome Negative Regulation Of The PI3K AKT Network	0.0555556	0.0555556	0.15	0	0.5	0.274055	0.495498	0.00491216	0.00727525	1.54285
Reactome FLT3 Signaling	0.0555556	0.0555556	0.121554	0	0.5	0.274055	0.495498	0.00491216	0.00727525	1.51441
Reactome MAPK Family Signaling Cascades	0	0	0.0502506	0	0.5	0.175258	0.387388	0	0	1.1129
Biocarta IL2RB Pathway	0	0	0.056391	0	0.199988	0.186426	0.369372	0	0	0.812177
Kegg Aldosterone Regulated Sodium Reabsorption	0	0	0.054386	0	0.199988	0.186426	0.369372	0	0	0.810172
Reactome Interleukin 7 Signaling	0	0	0.0472431	0	0.199988	0.186426	0.369372	0	0	0.803029
Kegg Adipocytokine Signaling Pathway	0	0	0.0442356	0	0.199988	0.186426	0.369372	0	0	0.800022
Reactome Mapk Family Signaling Cascades	0	0	0.0298246	0	0.199988	0.186426	0.369372	0	0	0.785611
Kegg Cytokine Cytokine Receptor Interaction	0	0	0.0218045	0	0.199988	0.0687284	0.171173	0	0	0.461694
Reactome Interleukin 4 And Interleukin 13 Signaling	0	0	0.0180451	0	0.199988	0.0687284	0.171173	0	0	0.457935
Reactome Apoptotic Execution Phase	0	0	0.0526316	0	0	0.0867696	0.0991018	0	0	0.238503
Reactome Death Receptor Signalling	0	0	0.0451128	0	0	0.0867696	0.0991018	0	0	0.230984
Reactome Programmed Cell Death	0	0	0.0447368	0	0	0.0867696	0.0991018	0	0	0.230608
Biocarta Hivnef Pathway	0	0	0.0419799	0	0	0.0867696	0.0991018	0	0	0.227851
Reactome Apoptotic Cleavage Of Cell Adhesion Proteins	0	0	0.0362155	0	0	0.0867696	0.0991018	0	0	0.222087
Reactome Apoptotic Cleavage Of Cellular Proteins	0	0	0.0327068	0	0	0.0867696	0.0991018	0	0	0.218578
Kegg MAPK Signaling Pathway	0	0	0.0319549	0	0	0.0867696	0.0991018	0	0	0.217826
Reactome P130Cas Linkage To MAPK Signaling For Integrins	0	0	0.0233083	0	0	0.0446737	0.0450467	0	0	0.113029
Biocarta Integrin Pathway	0	0	0.0209273	0	0	0.0446737	0.0450467	0	0	0.110648
Kegg Leukocyte Transendothelial Migration	0	0	0.0114035	0	0	0.0446737	0.0450467	0	0	0.101124
Reactome Signaling By FGFR	0	0	0.0157895	0	0	0.0317871	0.0270301	0	0	0.0746067
Reactome FGFR2B Ligand Binding And Activation	0	0	0.0145363	0	0	0.0317871	0.0270301	0	0	0.0733536
Reactome FGFR2 Ligand Binding And Activation	0	0	0.00551378	0	0	0.0317871	0.0270301	0	0	0.064331

## Sheet: Table S3
Detailed information of key drivers in wKDA network
MODULE	NODE	P	FDR	N.mod	N.neigh	N.obsrv	N.expct	MEMBER	FILL	FOLD
KEGG STEROID HORMONE BIOSYNTHESIS	UGT1A6	0.0564627	0.123191	36	13	5	0.0304331	TRUE	0.384615	164.295
KEGG DRUG METABOLISM CYTOCHROME P450	UGT1A6	0.0709146	0.141829	42	13	5	0.0355053	TRUE	0.384615	140.824
KEGG LEUKOCYTE TRANSENDOTHELIAL MIGRATION	RAC2	0.207073	0.301197	73	16	5	0.0759527	TRUE	0.3125	65.8305
REACTOME SIGNALING BY INTERLEUKINS	PSMB9	0.0702126	0.0765956	100	21	5	0.136559	TRUE	0.238095	36.6143
REACTOME SIGNALING BY INTERLEUKINS	PSMB8	0.00869738	0.0379522	227	24	7	0.354272	TRUE	0.291667	19.7588
REACTOME SIGNALING BY NOTCH	PSMB8	0.0256692	0.0684513	86	24	6	0.134218	TRUE	0.25	44.7035
REACTOME RHO GTPASE EFFECTORS,..	PBK	0.65308	0.750923	147	15	5	0.143387	FALSE	0.333333	34.8707
KEGG ECM RECEPTOR INTERACTION,..	NCAM1	0.142005	0.219878	102	9	5	0.0596957	TRUE	0.555556	83.7582
REACTOME TRNA MODIFICATION IN THE NUCLEUS AND CYTOSOL	MFAP1	0.864306	0.921927	12	22	4	0.0171674	FALSE	0.181818	233
REACTOME ASSEMBLY OF COLLAGEN FIBRILS AND OTHER MULTIMERIC STRUCTURES	LOXL1	0.108779	0.193386	42	17	5	0.04643	TRUE	0.294118	107.689
REACTOME DEGRADATION OF THE EXTRACELLULAR MATRIX,..	LOXL1	0.417025	0.526768	96	17	5	0.106126	FALSE	0.294118	47.114
KEGG LEUKOCYTE TRANSENDOTHELIAL MIGRATION	LCP2	0.458996	0.564918	73	23	5	0.109182	FALSE	0.217391	45.7951
KEGG CYTOKINE CYTOKINE RECEPTOR INTERACTION	ITGAL	0.023276	0.0657206	116	16	6	0.120692	FALSE	0.375	49.7134
REACTOME INTERFERON ALPHA BETA SIGNALING	IRF7	0.00123769	0.00918995	39	13	6	0.0329692	TRUE	0.461538	181.988
REACTOME INTERFERON ALPHA BETA SIGNALING	IFIT1	0.0529081	0.123191	39	13	5	0.0329692	TRUE	0.384615	151.657
KEGG AUTOIMMUNE THYROID DISEASE,..	HLA-DRB1	0.672701	0.750923	25	8	4	0.0130056	TRUE	0.5	307.56
KEGG VIRAL MYOCARDITIS	HLA-DRB1	0.970427	0.970427	36	8	4	0.0187281	TRUE	0.5	213.583
KEGG INTESTINAL IMMUNE NETWORK for IGA PRODUCTION	HLA-DQB1	0.000371083	0.00890598	22	14	6	0.0200286	TRUE	0.428571	299.571
KEGG AUTOIMMUNE THYROID DISEASE,..	HLA-DQB1	0.000607371	0.00918995	25	14	6	0.0227598	TRUE	0.428571	263.623
KEGG VIRAL MYOCARDITIS	HLA-DQB1	0.00104787	0.00918995	36	14	6	0.0327741	TRUE	0.428571	183.071
KEGG LEISHMANIA INFECTION	HLA-DQB1	0.0011983	0.00918995	42	14	6	0.0382364	TRUE	0.428571	156.918
KEGG CELL ADHESION MOLECULES CAMS	HLA-DQB1	0.00611466	0.0293504	75	14	6	0.0682794	TRUE	0.428571	87.8743
BIOCARTA INFLAM PATHWAY	HLA-DQA1	0.0368451	0.0450923	25	7	4	0.0113799	TRUE	0.571429	35.4971
KEGG VIRAL MYOCARDITIS	HLA-DMB	0.0203599	0.0610796	36	7	5	0.016387	TRUE	0.714286	305.119
KEGG NATURAL KILLER CELL MEDIATED CYTOTOXICITY	FYB	0.242424	0.342246	56	22	5	0.0801144	FALSE	0.227273	62.4107
REACTOME SIGNALING BY RECEPTOR TYROSINE KINASES	DUSP7	0.0560965	0.123191	262	11	6	0.187411	TRUE	0.545455	32.0153
REACTOME MYD88 INDEPENDENT TLR4 CASCADE ,..	DUSP7	0.0678894	0.141682	52	11	5	0.037196	TRUE	0.454545	134.423
REACTOME SIGNALING BY NTRKS,..	DUSP7	0.147972	0.221958	84	11	5	0.0600858	TRUE	0.454545	83.2143
KEGG MAPK SIGNALING PATHWAY	DUSP7	0.330052	0.452643	143	11	5	0.102289	TRUE	0.454545	48.8811
REACTOME SIGNALING BY INTERLEUKINS	DUSP7	0.896275	0.935244	227	11	5	0.162375	TRUE	0.454545	30.793
REACTOME DEGRADATION OF THE EXTRACELLULAR MATRIX,..	COL5A1	0.00167908	0.00955867	96	8	6	0.0499415	TRUE	0.75	120.141
KEGG ECM RECEPTOR INTERACTION,..	COL5A1	0.138292	0.219878	102	8	5	0.0530628	TRUE	0.625	94.2279
REACTOME ASSEMBLY OF COLLAGEN FIBRILS AND OTHER MULTIMERIC STRUCTURES	COL4A1	0.000276922	0.00890598	42	8	6	0.0218494	TRUE	0.75	274.607
REACTOME ASSEMBLY OF COLLAGEN FIBRILS AND OTHER MULTIMERIC STRUCTURES	COL3A1	0.00179225	0.00955867	42	17	6	0.04643	TRUE	0.352941	129.227
REACTOME DEGRADATION OF THE EXTRACELLULAR MATRIX,..	COL3A1	0.0136781	0.0505037	96	17	6	0.106126	TRUE	0.352941	56.5368
KEGG ECM RECEPTOR INTERACTION,..	COL3A1	0.0160962	0.0551869	102	17	6	0.112758	TRUE	0.352941	53.2111
REACTOME SIGNALING BY MET,..	COL3A1	0.0897718	0.165733	41	17	5	0.0453245	TRUE	0.294118	110.316
REACTOME NON INTEGRIN MEMBRANE ECM INTERACTIONS,..	COL3A1	0.114301	0.195945	44	17	5	0.0486409	TRUE	0.294118	102.794
KEGG FOCAL ADHESION	COL3A1	0.614115	0.736938	119	17	5	0.131552	TRUE	0.294118	38.0079
REACTOME ELASTIC FIBRE forMATION,..	COL1A2	0.959957	0.970427	35	9	4	0.0204838	FALSE	0.444444	195.276
REACTOME ASSEMBLY OF COLLAGEN FIBRILS AND OTHER MULTIMERIC STRUCTURES	COL1A1	0.0013402	0.00918995	42	14	6	0.0382364	TRUE	0.428571	156.918
REACTOME DEGRADATION OF THE EXTRACELLULAR MATRIX,..	COL1A1	0.0119392	0.0477568	96	14	6	0.0873976	TRUE	0.428571	68.6518
REACTOME NON INTEGRIN MEMBRANE ECM INTERACTIONS,..	COL1A1	0.0797134	0.15305	44	14	5	0.0400572	TRUE	0.357143	124.821
KEGG ECM RECEPTOR INTERACTION,..	COL1A1	0.346338	0.461785	102	14	5	0.0928599	TRUE	0.357143	53.8445
KEGG FOCAL ADHESION	COL1A1	0.397455	0.515617	119	14	5	0.108337	TRUE	0.357143	46.1525
KEGG CYTOKINE CYTOKINE RECEPTOR INTERACTION	CD74	0.0177614	0.0568364	116	16	6	0.120692	FALSE	0.375	49.7134
KEGG HEMATOPOIETIC CELL LINEAGE	CD74	0.140721	0.219878	57	16	5	0.0593055	TRUE	0.3125	84.3092
KEGG DRUG METABOLISM CYTOCHROME P450	AK128918	0.0346921	0.0876431	42	9	5	0.0245806	FALSE	0.555556	203.413

## Sheet: Table S4
The details of hub genes
Gene name	Full name	Structure and function
HLA-DQB1	Major histocompatibility complex, class II, DQ beta 1	HLA-DQB1 belongs to the HLA class II beta chain paralogs. This class II molecule is a heterodimer consisting of an alpha (DQA) and a beta chain (DQB), both anchored in the membrane. It plays a central role in the immune system by presenting peptides derived from extracellular proteins. Class II molecules are expressed in antigen presenting cells (APC: B lymphocytes, dendritic cells, macrophages).…
COL1A1	Collagen, type I, alpha 1	This gene encodes the pro-alpha1 chains of type I collagen whose triple helix comprises two alpha1 chains and one alpha2 chain. Type I is a fibril-forming collagen found in most connective tissues and is abundant in bone, cornea, dermis and tendon. Mutations in this gene are associated with osteogenesis imperfecta types I-IV, Ehlers-Danlos syndrome type VIIA, Ehlers-Danlos syndrome Classical type…
PSMB9	Proteasome (prosome, macropain) subunit, beta type, 9	The proteasome is a multicatalytic proteinase complex with a highly ordered ring-shaped 20S core structure. The core structure is composed of 4 rings of 28 non-identical subunits; 2 rings are composed of 7 alpha subunits and 2 rings are composed of 7 beta subunits. Proteasomes are distributed throughout eukaryotic cells at a high concentration and cleave peptides in an ATP/ubiquitin-dependent pro…
COL3A1	Collagen, type III, alpha 1	This gene encodes the pro-alpha1 chains of type III collagen, a fibrillar collagen that is found in extensible connective tissues such as skin, lung, uterus, intestine and the vascular system, frequently in association with type I collagen. Mutations in this gene are associated with Ehlers-Danlos syndrome types IV, and with aortic and arterial aneurysms. Two transcripts, resulting from the use of…
IRF7	Interferon regulatory factor 7	IRF7 encodes interferon regulatory factor 7, a member of the interferon regulatory transcription factor (IRF) family. IRF7 has been shown to play a role in the transcriptional activation of virus-inducible cellular genes, including interferon beta chain genes. Inducible expression of IRF7 is largely restricted to lymphoid tissue. Multiple IRF7 transcript variants have been identified, although th…
COL5A1	Collagen, type V, alpha 1	This gene encodes an alpha chain for one of the low abundance fibrillar collagens. Fibrillar collagen molecules are trimers that can be composed of one or more types of alpha chains. Type V collagen is found in tissues containing type I collagen and appears to regulate the assembly of heterotypic fibers composed of both type I and type V collagen. This gene product is closely related to type XI c…
COL4A1	Collagen, type IV, alpha 1	This gene encodes a type IV collagen alpha protein. Type IV collagen proteins are integral components of basement membranes. This gene shares a bidirectional promoter with a paralogous gene on the opposite strand. The protein consists of an amino-terminal 7S domain, a triple-helix forming collagenous domain, and a carboxy-terminal non-collagenous domain. It functions as part of a heterotrimer and…
CD74	CD74 molecule, major histocompatibility complex, class II invariant chain	The protein encoded by this gene associates with class II major histocompatibility complex (MHC) and is an important chaperone that regulates antigen presentation for immune response. It also serves as cell surface receptor for the cytokine macrophage migration inhibitory factor (MIF) which, when bound to the encoded protein, initiates survival pathways and cell proliferation. This protein also i…
HLA-DQA1	Major histocompatibility complex, class II, DQ alpha 1	HLA-DQA1 belongs to the HLA class II alpha chain paralogues. The class II molecule is a heterodimer consisting of an alpha (DQA) and a beta chain (DQB), both anchored in the membrane. It plays a central role in the immune system by presenting peptides derived from extracellular proteins. Class II molecules are expressed in antigen presenting cells (APC: B Lymphocytes, dendritic cells, macrophages…
HLA-DRB1	Major histocompatibility complex, class II, DR beta 1	HLA-DRB1 belongs to the HLA class II beta chain paralogs. The class II molecule is a heterodimer consisting of an alpha (DRA) and a beta chain (DRB), both anchored in the membrane. It plays a central role in the immune system by presenting peptides derived from extracellular proteins. Class II molecules are expressed in antigen presenting cells (APC: B lymphocytes, dendritic cells, macrophages). …

## Sheet: Table S5
The details of TFs
Gene name	Full name	Structure and function
RFXANK	Regulatory factor X-associated ankyrin-containing protein	Major histocompatibility (MHC) class II molecules are transmembrane proteins that have a central role in development and control of the immune system. The protein encoded by this gene, along with regulatory factor X-associated protein and regulatory factor-5, forms a complex that binds to the X box motif of certain MHC class II gene promoters and activates their transcription. Once bound to the p…
RFXAP	Regulatory factor X-associated protein	Major histocompatibility (MHC) class II molecules are transmembrane proteins that have a central role in development and control of the immune system. The protein encoded by this gene, along with regulatory factor X-associated ankyrin-containing protein and regulatory factor-5, forms a complex that binds to the X box motif of certain MHC class II gene promoters and activates their transcription. …
RFX5	Regulatory factor X, 5	A lack of MHC-II expression results in a severe immunodeficiency syndrome called MHC-II deficiency, or the bare lymphocyte syndrome (BLS; MIM 209920). At least 4 complementation groups have been identified in B-cell lines established from patients with BLS. The molecular defects in complementation groups B, C, and D all lead to a deficiency in RFX, a nuclear protein complex that binds to the X bo…
CIITA	Class II, major histocompatibility complex, transactivator	This gene encodes a protein with an acidic transcriptional activation domain, 4 LRRs (leucine-rich repeats) and a GTP binding domain. The protein is located in the nucleus and acts as a positive regulator of class II major histocompatibility complex gene transcription, and is referred to as the "master control factor" for the expression of these genes. The protein also binds GTP and uses GTP bind…
ILF3	Interleukin enhancer binding factor 3	This gene encodes a double-stranded RNA (dsRNA) binding protein that complexes with other proteins, dsRNAs, small noncoding RNAs, and mRNAs to regulate gene expression and stabilize mRNAs. This protein (NF90, ILF3) forms a heterodimer with a 45 kDa transcription factor (NF45, ILF2) required for T-cell expression of interleukin 2. This complex has been shown to affect the redistribution of nuclear…
RELA	V-rel avian reticuloendotheliosis viral oncogene homolog A	NF-kappa-B is a ubiquitous transcription factor involved in several biological processes. It is held in the cytoplasm in an inactive state by specific inhibitors. Upon degradation of the inhibitor, NF-kappa-B moves to the nucleus and activates transcription of specific genes. NF-kappa-B is composed of NFKB1 or NFKB2 bound to either REL, RELA, or RELB. The most abundant form of NF-kappa-B is NFKB1…
NFKB1	Nuclear factor of kappa light polypeptide gene enhancer in B-cells 1	This gene encodes a 105 kD protein which can undergo cotranslational processing by the 26S proteasome to produce a 50 kD protein. The 105 kD protein is a Rel protein-specific transcription inhibitor and the 50 kD protein is a DNA binding subunit of the NF-kappa-B (NFKB) protein complex. NFKB is a transcription regulator that is activated by various intra- and extra-cellular stimuli such as cytoki…
STAT1	Signal transducer and activator of transcription 1	The protein encoded by this gene is a member of the STAT protein family. In response to cytokines and growth factors, STAT family members are phosphorylated by the receptor associated kinases, and then form homo- or heterodimers that translocate to the cell nucleus where they act as transcription activators. This protein can be activated by various ligands including interferon-alpha, interferon-g…

## Sheet: Table S6
Detailed results of drug repositioning results
Drug	Species	Tissue	Dataset	DEG_method	Genes_up	Genes_down	Genes_combined	SIDER_link	Z_score	Rank	Pvalue	All_Drug_Gene_Input_Gene_Overlap	Drug_gene_input_gene_overlap_in_network	Drug_genes_directly_connected_to_input_gene	Input_genes_directly_connected_to_drug_gene	Drug_network_name
Sunitinib	Homo sapiens	pancreas	GSE58837	Characteristic direction	CASP14,SPP1,CPB1,CEACAM5,CXCL10,CXCL9,CR2,SNORD45B,CXCL11,CEACAM6,MS4A6E,AQP9,PROM1,PLIN2,FABP3,DES,CLC,HMOX1,WIF1,ENO2,VLDLR,KLK6,ADH1B,CP,IGFBP2,CYP4Z1,FAM234B,HMGCS2,MMP12,JCHAIN,CCL18,ACADSB,FBP1,EGLN3,ASCL1,CHRDL1,PIGR,BRINP2,PRKXP1,PDK1,LCN2,CSN1S1,GBP3,GBP5,PFKP,ALAS2,MPP7,PNMA5,ADIPOQ,AMIGO2,TMPRSS3,ACTG2,IFIT3,PVALB,CST9,IGF1R,SCNN1A,RARRES1,ST8SIA6,HK2,BAMBI,S100A8,PEG10,PFKFB4,SCARNA6,…	FOS,RGS5,FOSB,MUCL1,STEAP4,PRND,EGR1,GLRA3,FCER1A,CXCL13,CD1E,DUSP1,TDO2,IGSF1,MIR24-2,CST1,PRSS3P2,APLNR,UGT2B4,RNU5E-1,SLC9A2,PRSS1,SCUBE2,CYR61,MMP1,FAM196A,TNFAIP6,MSMB,HSPA6,SULF1,RNU5B-1,EGR3,TMEM26,SPRY4,HLA-DQB1,CX3CR1,CALCRL,CLIC6,SNORD82,ARHGAP36,NTRK3,JUNB,SLIT2,ETV1,RHOJ,BMP8A,MPPED2,GLYATL2,RGS2,SLC18A2,TIMP3,LDB2,CTGF,SNORD30,SRPX2,ABCC11,CD1C,PLVAP,SNORD78,CD207,ZFP36,KDR,SULT1E1,C…	CASP14,FOS,SPP1,RGS5,CPB1,FOSB,CEACAM5,MUCL1,CXCL10,STEAP4,CXCL9,PRND,CR2,EGR1,SNORD45B,GLRA3,CXCL11,FCER1A,CEACAM6,CXCL13,MS4A6E,CD1E,AQP9,DUSP1,PROM1,TDO2,PLIN2,IGSF1,FABP3,MIR24-2,DES,CST1,CLC,PRSS3P2,HMOX1,APLNR,WIF1,UGT2B4,ENO2,RNU5E-1,VLDLR,SLC9A2,KLK6,PRSS1,ADH1B,SCUBE2,CP,CYR61,IGFBP2,MMP1,CYP4Z1,FAM196A,FAM234B,TNFAIP6,HMGCS2,MSMB,MMP12,HSPA6,JCHAIN,SULF1,CCL18,RNU5B-1,ACADSB,EGR3,FBP1,T…	http://sideeffects.embl.de/drugs/3086686	-2.69473	0.97915	0.00352227	IFIT1,VEGFA,PBK,COL4A1	IFIT1,VEGFA,PBK,COL4A1	CXCL10,CXCL9,AQP9,FABP3,ENO2,VLDLR,CP,IGFBP2,HMGCS2,MMP12,ACADSB,PIGR,GBP5,PFKP,IFIT3,HK2,GATM,MUC15,LPL,CCR1,GATA3,ST8SIA2,SLC2A12,CCL19,GPC4,GBP4,IFI44L,PCK1,TMC5,CD52,EPSTI1,TAT,TF,ANPEP,PRSS8,RSAD2,IFIT2,ITGB2,SLC28A2,CTSS,CRABP2,FAM83D,NTN4,DDX60,RBP1,STEAP4,PRND,EGR1,EGR3,TMEM26,SPRY4,HLA-DQB1,CALCRL,RHOJ,BMP8A,RGS2,SRPX2,KDR,COL15A1,SLC26A2,EMCN,FKBP14,CDH5,CADPS2,PRRX1,ADAMTS9,ENPP1,PRSS2…	TCF7L2,HHEX,BCAR1,VEGFA,PRC1,CASP3,APOE,LDHB,PPARG,GAPVD1,GOLGA1,EFEMP2,OVOL1,FOSL1,UGT1A6,RAC2,PSMB9,PSMB8,PBK,NCAM1,MFAP1,LOXL1,LCP2,ITGAL,IRF7,IFIT1,DUSP7,COL5A1,COL4A1,COL3A1,COL1A2,COL1A1,CD3D	Sunitinib_pancreas
Receptor tyrosine kinase inhibitor	Homo sapiens	pancreas	GSE58837	Characteristic direction	CASP14,SPP1,CPB1,CEACAM5,CXCL10,CXCL9,CR2,SNORD45B,CXCL11,CEACAM6,MS4A6E,AQP9,PROM1,PLIN2,FABP3,DES,CLC,HMOX1,WIF1,ENO2,VLDLR,KLK6,ADH1B,CP,IGFBP2,CYP4Z1,FAM234B,HMGCS2,MMP12,JCHAIN,CCL18,ACADSB,FBP1,EGLN3,ASCL1,CHRDL1,PIGR,BRINP2,PRKXP1,PDK1,LCN2,CSN1S1,GBP3,GBP5,PFKP,ALAS2,MPP7,PNMA5,ADIPOQ,AMIGO2,TMPRSS3,ACTG2,IFIT3,PVALB,CST9,IGF1R,SCNN1A,RARRES1,ST8SIA6,HK2,BAMBI,S100A8,PEG10,PFKFB4,SCARNA6,…	FOS,RGS5,FOSB,MUCL1,STEAP4,PRND,EGR1,GLRA3,FCER1A,CXCL13,CD1E,DUSP1,TDO2,IGSF1,MIR24-2,CST1,PRSS3P2,APLNR,UGT2B4,RNU5E-1,SLC9A2,PRSS1,SCUBE2,CYR61,MMP1,FAM196A,TNFAIP6,MSMB,HSPA6,SULF1,RNU5B-1,EGR3,TMEM26,SPRY4,HLA-DQB1,CX3CR1,CALCRL,CLIC6,SNORD82,ARHGAP36,NTRK3,JUNB,SLIT2,ETV1,RHOJ,BMP8A,MPPED2,GLYATL2,RGS2,SLC18A2,TIMP3,LDB2,CTGF,SNORD30,SRPX2,ABCC11,CD1C,PLVAP,SNORD78,CD207,ZFP36,KDR,SULT1E1,C…	CASP14,FOS,SPP1,RGS5,CPB1,FOSB,CEACAM5,MUCL1,CXCL10,STEAP4,CXCL9,PRND,CR2,EGR1,SNORD45B,GLRA3,CXCL11,FCER1A,CEACAM6,CXCL13,MS4A6E,CD1E,AQP9,DUSP1,PROM1,TDO2,PLIN2,IGSF1,FABP3,MIR24-2,DES,CST1,CLC,PRSS3P2,HMOX1,APLNR,WIF1,UGT2B4,ENO2,RNU5E-1,VLDLR,SLC9A2,KLK6,PRSS1,ADH1B,SCUBE2,CP,CYR61,IGFBP2,MMP1,CYP4Z1,FAM196A,FAM234B,TNFAIP6,HMGCS2,MSMB,MMP12,HSPA6,JCHAIN,SULF1,CCL18,RNU5B-1,ACADSB,EGR3,FBP1,T…	none	-2.62444	0.97514	0.00433957	IFIT1,VEGFA,PBK,COL4A1	IFIT1,VEGFA,PBK,COL4A1	CXCL10,CXCL9,AQP9,FABP3,ENO2,VLDLR,CP,IGFBP2,HMGCS2,MMP12,ACADSB,PIGR,GBP5,PFKP,IFIT3,HK2,GATM,MUC15,LPL,CCR1,GATA3,ST8SIA2,SLC2A12,CCL19,GPC4,GBP4,IFI44L,PCK1,TMC5,CD52,EPSTI1,TAT,TF,ANPEP,PRSS8,RSAD2,IFIT2,ITGB2,SLC28A2,CTSS,CRABP2,FAM83D,NTN4,DDX60,RBP1,STEAP4,PRND,EGR1,EGR3,TMEM26,SPRY4,HLA-DQB1,CALCRL,RHOJ,BMP8A,RGS2,SRPX2,KDR,COL15A1,SLC26A2,EMCN,FKBP14,CDH5,CADPS2,PRRX1,ADAMTS9,ENPP1,PRSS2…	TCF7L2,HHEX,BCAR1,VEGFA,PRC1,CASP3,APOE,LDHB,PPARG,GAPVD1,GOLGA1,EFEMP2,OVOL1,FOSL1,UGT1A6,RAC2,PSMB9,PSMB8,PBK,NCAM1,MFAP1,LOXL1,LCP2,ITGAL,IRF7,IFIT1,DUSP7,COL5A1,COL4A1,COL3A1,COL1A2,COL1A1,CD3D	Receptor tyrosine kinase inhibitor_pancreas
Angiogenesis inhibitor	Homo sapiens	pancreas	GSE58837	Characteristic direction	CASP14,SPP1,CPB1,CEACAM5,CXCL10,CXCL9,CR2,SNORD45B,CXCL11,CEACAM6,MS4A6E,AQP9,PROM1,PLIN2,FABP3,DES,CLC,HMOX1,WIF1,ENO2,VLDLR,KLK6,ADH1B,CP,IGFBP2,CYP4Z1,FAM234B,HMGCS2,MMP12,JCHAIN,CCL18,ACADSB,FBP1,EGLN3,ASCL1,CHRDL1,PIGR,BRINP2,PRKXP1,PDK1,LCN2,CSN1S1,GBP3,GBP5,PFKP,ALAS2,MPP7,PNMA5,ADIPOQ,AMIGO2,TMPRSS3,ACTG2,IFIT3,PVALB,CST9,IGF1R,SCNN1A,RARRES1,ST8SIA6,HK2,BAMBI,S100A8,PEG10,PFKFB4,SCARNA6,…	FOS,RGS5,FOSB,MUCL1,STEAP4,PRND,EGR1,GLRA3,FCER1A,CXCL13,CD1E,DUSP1,TDO2,IGSF1,MIR24-2,CST1,PRSS3P2,APLNR,UGT2B4,RNU5E-1,SLC9A2,PRSS1,SCUBE2,CYR61,MMP1,FAM196A,TNFAIP6,MSMB,HSPA6,SULF1,RNU5B-1,EGR3,TMEM26,SPRY4,HLA-DQB1,CX3CR1,CALCRL,CLIC6,SNORD82,ARHGAP36,NTRK3,JUNB,SLIT2,ETV1,RHOJ,BMP8A,MPPED2,GLYATL2,RGS2,SLC18A2,TIMP3,LDB2,CTGF,SNORD30,SRPX2,ABCC11,CD1C,PLVAP,SNORD78,CD207,ZFP36,KDR,SULT1E1,C…	CASP14,FOS,SPP1,RGS5,CPB1,FOSB,CEACAM5,MUCL1,CXCL10,STEAP4,CXCL9,PRND,CR2,EGR1,SNORD45B,GLRA3,CXCL11,FCER1A,CEACAM6,CXCL13,MS4A6E,CD1E,AQP9,DUSP1,PROM1,TDO2,PLIN2,IGSF1,FABP3,MIR24-2,DES,CST1,CLC,PRSS3P2,HMOX1,APLNR,WIF1,UGT2B4,ENO2,RNU5E-1,VLDLR,SLC9A2,KLK6,PRSS1,ADH1B,SCUBE2,CP,CYR61,IGFBP2,MMP1,CYP4Z1,FAM196A,FAM234B,TNFAIP6,HMGCS2,MSMB,MMP12,HSPA6,JCHAIN,SULF1,CCL18,RNU5B-1,ACADSB,EGR3,FBP1,T…	none	-2.61509	0.974338	0.00446017	IFIT1,VEGFA,PBK,COL4A1	IFIT1,VEGFA,PBK,COL4A1	CXCL10,CXCL9,AQP9,FABP3,ENO2,VLDLR,CP,IGFBP2,HMGCS2,MMP12,ACADSB,PIGR,GBP5,PFKP,IFIT3,HK2,GATM,MUC15,LPL,CCR1,GATA3,ST8SIA2,SLC2A12,CCL19,GPC4,GBP4,IFI44L,PCK1,TMC5,CD52,EPSTI1,TAT,TF,ANPEP,PRSS8,RSAD2,IFIT2,ITGB2,SLC28A2,CTSS,CRABP2,FAM83D,NTN4,DDX60,RBP1,STEAP4,PRND,EGR1,EGR3,TMEM26,SPRY4,HLA-DQB1,CALCRL,RHOJ,BMP8A,RGS2,SRPX2,KDR,COL15A1,SLC26A2,EMCN,FKBP14,CDH5,CADPS2,PRRX1,ADAMTS9,ENPP1,PRSS2…	TCF7L2,HHEX,BCAR1,VEGFA,PRC1,CASP3,APOE,LDHB,PPARG,GAPVD1,GOLGA1,EFEMP2,OVOL1,FOSL1,UGT1A6,RAC2,PSMB9,PSMB8,PBK,NCAM1,MFAP1,LOXL1,LCP2,ITGAL,IRF7,IFIT1,DUSP7,COL5A1,COL4A1,COL3A1,COL1A2,COL1A1,CD3D	Angiogenesis inhibitor_pancreas
Tamoxifen	Homo sapiens	pancreas	GSE55999	Characteristic direction	CDKN1C,LOXL4,GDF15,LCN2,SPNS2,PTGDS,APOD,GJB2,CABP7,S100A9,RASL11B,HEYL,BGN,LTB,IGFBP3,TMPRSS2,RAET1G,ID3,SOX8,TNNT2,CLIC3,TRIB1,NDRG1,MAL,ASS1,ATOH8,IQCD,TGFB3,RRAD,CCND2,GDPD5,TMEM158,KRT81,ID2,TNNC1,S100A8,CDKN1A,MAMDC2,ABCA1,KCNF1,GAL,RET,DLL1,DUSP5,CREG1,RASD1,COL6A1,SEPT3,TIPARP,FGFR3,RRAGD,ERVMER34-1,GJB6,SFRP5,THBS1,ZP1,CTGF,ATP13A2,AGPAT2,RBP1,HTR3C,H19,RAB11FIP4,KCNK3,TSC22D1,FOXC1,SLC2…	SLC25A18,UPK1B,MT1E,SOX21,CDS1,MXRA5,MT2A,FOXQ1,MT1A,SFRP1,TPSG1,LXN,MT1G,STMN3,SCNN1A,NGEF,SPDL1,MLPH,NFE2L3,CDKN3,UHRF1,FAM46C,SOX18,ELOVL2,CEP70,RTTN,KIF20A,CDCA7,CAVIN3,EEPD1,TRIB2,IFIT1,ITGA2,CENPN,PBK,NUDT1,DIO3OS,ASIC2,PIMREG,LMNB1,CHST4,CENPM,ATP23,HAS2-AS1,POC1A,CMBL,CCDC58,PRIM1,RNF182,CD44,UBE2T,PTTG3P,PLEKHF1,MAD2L1,NME3,ASB9,COL7A1,TYMS,PTTG1,SYNM,PHF19,APOBEC3B,LMCD1,CENPW,SPC24,KNS…	CDKN1C,SLC25A18,LOXL4,UPK1B,GDF15,MT1E,LCN2,SOX21,SPNS2,CDS1,PTGDS,MXRA5,APOD,MT2A,GJB2,FOXQ1,CABP7,MT1A,S100A9,SFRP1,RASL11B,TPSG1,HEYL,LXN,BGN,MT1G,LTB,STMN3,IGFBP3,SCNN1A,TMPRSS2,NGEF,RAET1G,SPDL1,ID3,MLPH,SOX8,NFE2L3,TNNT2,CDKN3,CLIC3,UHRF1,TRIB1,FAM46C,NDRG1,SOX18,MAL,ELOVL2,ASS1,CEP70,ATOH8,RTTN,IQCD,KIF20A,TGFB3,CDCA7,RRAD,CAVIN3,CCND2,EEPD1,GDPD5,TRIB2,TMEM158,IFIT1,KRT81,ITGA2,ID2,CENPN,…	http://sideeffects.embl.de/drugs/5376	-2.05015	0.956696	0.020175	IFIT1,PBK,RAC2,FOSL1	IFIT1,PBK,RAC2,FOSL1	CDKN1C,LOXL4,GDF15,PTGDS,APOD,HEYL,BGN,LTB,SOX8,TMEM158,CDKN1A,RET,COL6A1,RBP1,FOXC1,SLC2A12,NR0B2,TBX2,WNT4,NES,NPPC,MN1,LRRC15,CEBPA,PRSS2,PTGIS,SLC6A5,CHST13,MGP,SPINT1,FST,TESC,PODXL,RGS2,CGN,NTN4,TFPI,RARRES2,F2RL1,HLA-A,SH3PXD2A,MXRA5,MT1A,SFRP1,STMN3,MLPH,CDKN3,KIF20A,TRIB2,CENPM,POC1A,CD44,TYMS,GINS2,SCD,WT1,IDH1,CDT1,CDC20,CCNA2,CCNB2,TOP2A,OIP5,CCNB1,SPC25,ANTXR1,PLCXD1,SLIT3,HMMR,SSX2I…	TCF7L2,HHEX,IRS1,AGGF1,VEGFA,PRC1,CASP3,APOE,LDHB,PPARG,WDR38,EFEMP2,OVOL1,FOSL1,UGT1A6,RAC2,PSMB9,PSMB8,PBK,NCAM1,MFAP1,LOXL1,LCP2,ITGAL,IRF7,IFIT1,DUSP7,COL5A1,COL4A1,COL3A1,COL1A2,COL1A1,CD3D	Tamoxifen_pancreas
Estrogen receptor agonistorantagonist	Homo sapiens	pancreas	GSE55999	Characteristic direction	CDKN1C,LOXL4,GDF15,LCN2,SPNS2,PTGDS,APOD,GJB2,CABP7,S100A9,RASL11B,HEYL,BGN,LTB,IGFBP3,TMPRSS2,RAET1G,ID3,SOX8,TNNT2,CLIC3,TRIB1,NDRG1,MAL,ASS1,ATOH8,IQCD,TGFB3,RRAD,CCND2,GDPD5,TMEM158,KRT81,ID2,TNNC1,S100A8,CDKN1A,MAMDC2,ABCA1,KCNF1,GAL,RET,DLL1,DUSP5,CREG1,RASD1,COL6A1,SEPT3,TIPARP,FGFR3,RRAGD,ERVMER34-1,GJB6,SFRP5,THBS1,ZP1,CTGF,ATP13A2,AGPAT2,RBP1,HTR3C,H19,RAB11FIP4,KCNK3,TSC22D1,FOXC1,SLC2…	SLC25A18,UPK1B,MT1E,SOX21,CDS1,MXRA5,MT2A,FOXQ1,MT1A,SFRP1,TPSG1,LXN,MT1G,STMN3,SCNN1A,NGEF,SPDL1,MLPH,NFE2L3,CDKN3,UHRF1,FAM46C,SOX18,ELOVL2,CEP70,RTTN,KIF20A,CDCA7,CAVIN3,EEPD1,TRIB2,IFIT1,ITGA2,CENPN,PBK,NUDT1,DIO3OS,ASIC2,PIMREG,LMNB1,CHST4,CENPM,ATP23,HAS2-AS1,POC1A,CMBL,CCDC58,PRIM1,RNF182,CD44,UBE2T,PTTG3P,PLEKHF1,MAD2L1,NME3,ASB9,COL7A1,TYMS,PTTG1,SYNM,PHF19,APOBEC3B,LMCD1,CENPW,SPC24,KNS…	CDKN1C,SLC25A18,LOXL4,UPK1B,GDF15,MT1E,LCN2,SOX21,SPNS2,CDS1,PTGDS,MXRA5,APOD,MT2A,GJB2,FOXQ1,CABP7,MT1A,S100A9,SFRP1,RASL11B,TPSG1,HEYL,LXN,BGN,MT1G,LTB,STMN3,IGFBP3,SCNN1A,TMPRSS2,NGEF,RAET1G,SPDL1,ID3,MLPH,SOX8,NFE2L3,TNNT2,CDKN3,CLIC3,UHRF1,TRIB1,FAM46C,NDRG1,SOX18,MAL,ELOVL2,ASS1,CEP70,ATOH8,RTTN,IQCD,KIF20A,TGFB3,CDCA7,RRAD,CAVIN3,CCND2,EEPD1,GDPD5,TRIB2,TMEM158,IFIT1,KRT81,ITGA2,ID2,CENPN,…	none	-2.04321	0.955894	0.020516	IFIT1,PBK,RAC2,FOSL1	IFIT1,PBK,RAC2,FOSL1	CDKN1C,LOXL4,GDF15,PTGDS,APOD,HEYL,BGN,LTB,SOX8,TMEM158,CDKN1A,RET,COL6A1,RBP1,FOXC1,SLC2A12,NR0B2,TBX2,WNT4,NES,NPPC,MN1,LRRC15,CEBPA,PRSS2,PTGIS,SLC6A5,CHST13,MGP,SPINT1,FST,TESC,PODXL,RGS2,CGN,NTN4,TFPI,RARRES2,F2RL1,HLA-A,SH3PXD2A,MXRA5,MT1A,SFRP1,STMN3,MLPH,CDKN3,KIF20A,TRIB2,CENPM,POC1A,CD44,TYMS,GINS2,SCD,WT1,IDH1,CDT1,CDC20,CCNA2,CCNB2,TOP2A,OIP5,CCNB1,SPC25,ANTXR1,PLCXD1,SLIT3,HMMR,SSX2I…	TCF7L2,HHEX,IRS1,AGGF1,VEGFA,PRC1,CASP3,APOE,LDHB,PPARG,WDR38,EFEMP2,OVOL1,FOSL1,UGT1A6,RAC2,PSMB9,PSMB8,PBK,NCAM1,MFAP1,LOXL1,LCP2,ITGAL,IRF7,IFIT1,DUSP7,COL5A1,COL4A1,COL3A1,COL1A2,COL1A1,CD3D	Estrogen receptor agonistorantagonist_pancreas
Antineoplastic	Homo sapiens	pancreas	E-GEOD-59357, GSE58837, GSE55999, GSE15913, GSE58837	Characteristic direction	CTGF,KRT81,JUN,SLC2A3,LINC01087,MGLL,GDF15,CEACAM5,PIGR,IGKC,FAM174B,CYR61,FAM84B,CDKN1A,ASCL1,GULP1,RGCC,DUSP3,PHLDA2,CYTH3,DUSP5,LCN2,S100A8,UNC5C,HBEGF,THBS1,JCHAIN,SPNS2,CTSZ,GADD45B,CTSV,LINC00309,CHIC2,IFIT1,KRT23,NRCAM,IGFBP3,CYBRD1,SEPT3,MMRN1,ANKRD1,MAPK13,CREB5,RARRES2,HEPACAM2,TMEM158,MIR3663HG,SERTAD4,GREM1,ALDOC,ZFHX4,CASC18,GPRC5A,CPM,FGFBP1,CRABP2,RGS2,KCNJ2,CDKN1C,RASSF6,ECM1,FOXP…	PDK4,MSMB,SERPINB4,SCNN1A,ASF1B,CXCL13,GLRA3,BIRC3,MMP1,FZD4,ARNTL2-AS1,RNU4ATAC,ARHGAP36,TPD52L1,HOXD-AS2,SCARNA4,PBK,TFAP2B,GFRA1,MLPH,RNU5E-1,SNORD14E,FGF10-AS1,RNU5B-1,CASC10,ELOVL2,LINC00877,SNORA75,SNORA14A,CENPF,AKR1B10,SLC25A18,HAGLROS,DEPDC1,PPM1E,GABBR2,TCN1,VTRNA1-1,TRIM6,GNAT3,MAFG-AS1,AFAP1L2,COL15A1,OIP5,LINC00396,CFB,C8orf49,SLC29A2,DEPDC7,SDC2,GABRB2,C11orf95,IL12A-AS1,RGS5,ARHGEF…	CTGF,KRT81,JUN,PDK4,SLC2A3,MSMB,SERPINB4,SCNN1A,ASF1B,CXCL13,GLRA3,BIRC3,LINC01087,MGLL,GDF15,CEACAM5,MMP1,PIGR,IGKC,FAM174B,CYR61,FAM84B,CDKN1A,FZD4,ASCL1,GULP1,RGCC,ARNTL2-AS1,DUSP3,PHLDA2,CYTH3,DUSP5,LCN2,S100A8,RNU4ATAC,ARHGAP36,UNC5C,TPD52L1,HBEGF,THBS1,HOXD-AS2,JCHAIN,SPNS2,SCARNA4,CTSZ,GADD45B,PBK,TFAP2B,CTSV,GFRA1,MLPH,RNU5E-1,SNORD14E,LINC00309,FGF10-AS1,CHIC2,RNU5B-1,CASC10,IFIT1,ELOVL2…	none	-0.978433	0.885325	0.16393	IFIT1,PBK,COL1A2	IFIT1,PBK,COL1A2	MGLL,GDF15,PIGR,CDKN1A,RGCC,CYBRD1,MAPK13,RARRES2,TMEM158,ZFHX4,CPM,CRABP2,RGS2,CDKN1C,RASSF6,LTB,SLC2A12,HK2,LGALS3BP,EMP1,HLA-DQB1,NTN4,RBP1,LOXL4,BATF3,SERPINE1,PODXL,TMEM98,CHRNB1,DGAT2,BGN,HLF,GLYAT,ITGB2,EHD4,FMOD,SH3PXD2A,RIN2,PDE9A,MMP2,MAP3K8,RHOJ,RASA1,GBP1,CXCL10,ELOVL6,MPEG1,PTGDS,RAB11FIP1,MX1,CXCL9,HOXA11,RET,TGFBR3,APOD,TMEM192,PRELP,GAS6,LPL,OLR1,PDK4,ASF1B,TPD52L1,MLPH,CENPF,AKR1…	TCF7L2,HHEX,IRS1,AGGF1,VEGFA,FBXW7,PRC1,CASP3,APOE,LDHB,PPARG,GAPVD1,GOLGA1,EFEMP2,FIBP,FOSL1,UGT1A6,RAC2,PSMB9,PSMB8,PBK,NCAM1,MFAP1,LOXL1,LCP2,ITGAL,IRF7,IFIT1,COL5A1,COL4A1,COL3A1,COL1A2,COL1A1,CD3D	Antineoplastic_pancreas
Docetaxel	Homo sapiens	pancreas	GSE58837	Characteristic direction	CYR61,FOS,KERA,DUSP1,LYVE1,FOSB,FGF16,ELOVL6,GEM,EGR1,ASCL1,NDST4,OGN,NR4A1,PRND,LRRC17,CD177,ENPEP,APLNR,TNFAIP6,RGS5,GDF15,CGA,EGR2,GRPR,LDB2,PDZRN4,ZFP36,CTGF,GYS2,ADAMTS1,CEACAM5,PDGFRL,TDO2,CES1,COL14A1,FRZB,SMOC2,NR4A3,ADAMTS9,IGF1,SCGB1D2,TM4SF18,EMCN,GABRB2,RORB,FAM180A,SFRP4,FOLR2,HBEGF,JCHAIN,C1QTNF7,ACKR4,RGS16,CCDC102B,PLPPR4,SELE,MGARP,NOV,CPXM2,IL6,NR4A2,RSPO3,SPRY1,UGT2B4,NXPH1,GST…	CR2,CASP14,LRP2,RTL9,HMGCS2,CP,SCARNA5,IRS4,CYP4Z1,TAT,MSMB,ATRNL1,VSTM2A,PRG4,RNU4-1,CXCL13,GLRA3,CAPN13,ST8SIA6,IL17RB,LBP,CPA3,PGR,AARD,DHRS2,ROPN1L,SLITRK6,NEK10,RNU4-2,MS4A1,SCIN,CCL21,SNORA38,ERV3-1,AGR2,SNORA52,SUSD3,CYP4B1,MIR200C,SLC4A8,SPP1,TMPRSS4,SNORA23,TFAP2B,DSP,SNORA38B,GRIK3,SNORD41,CCL19,MS4A2,SNORA10,KRT7,SCARNA4,PKP2,NKAIN1,AQP9,SNORA37,CYP4X1,MLPH,TCN1,SHROOM3,EPCAM,ELOVL2,CL…	CYR61,CR2,FOS,CASP14,KERA,LRP2,DUSP1,RTL9,LYVE1,HMGCS2,FOSB,CP,FGF16,SCARNA5,ELOVL6,IRS4,GEM,CYP4Z1,EGR1,TAT,ASCL1,MSMB,NDST4,ATRNL1,OGN,VSTM2A,NR4A1,PRG4,PRND,RNU4-1,LRRC17,CXCL13,CD177,GLRA3,ENPEP,CAPN13,APLNR,ST8SIA6,TNFAIP6,IL17RB,RGS5,LBP,GDF15,CPA3,CGA,PGR,EGR2,AARD,GRPR,DHRS2,LDB2,ROPN1L,PDZRN4,SLITRK6,ZFP36,NEK10,CTGF,RNU4-2,GYS2,MS4A1,ADAMTS1,SCIN,CEACAM5,CCL21,PDGFRL,SNORA38,TDO2,ERV3-1…	http://sideeffects.embl.de/drugs/3143	-0.431356	0.792302	0.333105	PBK	PBK	ELOVL6,EGR1,PRND,LRRC17,GDF15,EGR2,GYS2,PDGFRL,COL14A1,FRZB,SMOC2,ADAMTS9,IGF1,EMCN,SFRP4,FOLR2,RGS16,SELE,CPXM2,IL6,MYCT1,PIGR,PTGS2,DPT,SCD,EGR3,ZFHX4,OSR2,SPARCL1,CCL4,NID2,ELN,DLL4,PRELP,CDH5,FXYD1,SCN7A,GLYAT,PTPRD,EPHA3,TWIST1,FMOD,SERPINE1,SLIT3,LGR5,HLF,HLA-DQB1,DNASE1L3,TMEM119,CALCRL,SERPINA6,RHOJ,ITGBL1,HMGCS2,CP,TAT,PRG4,MS4A1,CCL21,SUSD3,CYP4B1,CCL19,NKAIN1,AQP9,MLPH,AREG,GRB14,CFB,D…	TCF7L2,HHEX,IRS1,BCAR1,FBXW7,PRC1,HAUS6,CASP3,APOE,LDHB,PPARG,GAPVD1,GOLGA1,EFEMP2,CTSW,OVOL1,FOSL1,UGT1A6,RAC2,PSMB9,PSMB8,PBK,NCAM1,MFAP1,LOXL1,LCP2,IFIT1,COL5A1,COL4A1,COL3A1,COL1A2,COL1A1	Docetaxel_pancreas
Tubulin depolymerization inhibitor	Homo sapiens	pancreas	GSE58837	Characteristic direction	CYR61,FOS,KERA,DUSP1,LYVE1,FOSB,FGF16,ELOVL6,GEM,EGR1,ASCL1,NDST4,OGN,NR4A1,PRND,LRRC17,CD177,ENPEP,APLNR,TNFAIP6,RGS5,GDF15,CGA,EGR2,GRPR,LDB2,PDZRN4,ZFP36,CTGF,GYS2,ADAMTS1,CEACAM5,PDGFRL,TDO2,CES1,COL14A1,FRZB,SMOC2,NR4A3,ADAMTS9,IGF1,SCGB1D2,TM4SF18,EMCN,GABRB2,RORB,FAM180A,SFRP4,FOLR2,HBEGF,JCHAIN,C1QTNF7,ACKR4,RGS16,CCDC102B,PLPPR4,SELE,MGARP,NOV,CPXM2,IL6,NR4A2,RSPO3,SPRY1,UGT2B4,NXPH1,GST…	CR2,CASP14,LRP2,RTL9,HMGCS2,CP,SCARNA5,IRS4,CYP4Z1,TAT,MSMB,ATRNL1,VSTM2A,PRG4,RNU4-1,CXCL13,GLRA3,CAPN13,ST8SIA6,IL17RB,LBP,CPA3,PGR,AARD,DHRS2,ROPN1L,SLITRK6,NEK10,RNU4-2,MS4A1,SCIN,CCL21,SNORA38,ERV3-1,AGR2,SNORA52,SUSD3,CYP4B1,MIR200C,SLC4A8,SPP1,TMPRSS4,SNORA23,TFAP2B,DSP,SNORA38B,GRIK3,SNORD41,CCL19,MS4A2,SNORA10,KRT7,SCARNA4,PKP2,NKAIN1,AQP9,SNORA37,CYP4X1,MLPH,TCN1,SHROOM3,EPCAM,ELOVL2,CL…	CYR61,CR2,FOS,CASP14,KERA,LRP2,DUSP1,RTL9,LYVE1,HMGCS2,FOSB,CP,FGF16,SCARNA5,ELOVL6,IRS4,GEM,CYP4Z1,EGR1,TAT,ASCL1,MSMB,NDST4,ATRNL1,OGN,VSTM2A,NR4A1,PRG4,PRND,RNU4-1,LRRC17,CXCL13,CD177,GLRA3,ENPEP,CAPN13,APLNR,ST8SIA6,TNFAIP6,IL17RB,RGS5,LBP,GDF15,CPA3,CGA,PGR,EGR2,AARD,GRPR,DHRS2,LDB2,ROPN1L,PDZRN4,SLITRK6,ZFP36,NEK10,CTGF,RNU4-2,GYS2,MS4A1,ADAMTS1,SCIN,CEACAM5,CCL21,PDGFRL,SNORA38,TDO2,ERV3-1…	none	-0.408704	0.7915	0.341378	PBK	PBK	ELOVL6,EGR1,PRND,LRRC17,GDF15,EGR2,GYS2,PDGFRL,COL14A1,FRZB,SMOC2,ADAMTS9,IGF1,EMCN,SFRP4,FOLR2,RGS16,SELE,CPXM2,IL6,MYCT1,PIGR,PTGS2,DPT,SCD,EGR3,ZFHX4,OSR2,SPARCL1,CCL4,NID2,ELN,DLL4,PRELP,CDH5,FXYD1,SCN7A,GLYAT,PTPRD,EPHA3,TWIST1,FMOD,SERPINE1,SLIT3,LGR5,HLF,HLA-DQB1,DNASE1L3,TMEM119,CALCRL,SERPINA6,RHOJ,ITGBL1,HMGCS2,CP,TAT,PRG4,MS4A1,CCL21,SUSD3,CYP4B1,CCL19,NKAIN1,AQP9,MLPH,AREG,GRB14,CFB,D…	TCF7L2,HHEX,IRS1,BCAR1,FBXW7,PRC1,HAUS6,CASP3,APOE,LDHB,PPARG,GAPVD1,GOLGA1,EFEMP2,CTSW,OVOL1,FOSL1,UGT1A6,RAC2,PSMB9,PSMB8,PBK,NCAM1,MFAP1,LOXL1,LCP2,IFIT1,COL5A1,COL4A1,COL3A1,COL1A2,COL1A1	Tubulin depolymerization inhibitor_pancreas
Tyrosine kinase inhibitor	Homo sapiens	pancreas	E-GEOD-59357	Characteristic direction	DUSP5,SFTA1P,TNFSF18,MARCH4,ANXA3,HBEGF,CTGF,TGFA,SERPINB5,PPP1R15A,GJB3,THBS1,PLAUR,CST1,HKDC1,ADRB2,JUN,ITPKA,IL1A,MAOA,AEN,SH2D3A,SH3RF1,E2F7,MOCOS,CCND1,CD55,GOLT1A,NLRP3,PRSS1,FAM167A,SFN,KRT17,ANKRD1,SPNS2,RBMS2,SERPINE1,CLIC4,C16orf74,SNHG15,SMURF2,GPX2,PEAR1,DEFB103A,VGLL1,FERMT1,FAM84B,NIPAL1,SLC45A3,TMEM158,MAL2,RGCC,ARHGDIB,FJX1,SP140,ESAM,AVPI1,MIR614,PHLDA2,FGFBP1,EPCAM,CD83,LGALSL,S…	CFB,S100A9,SERPINA3,IFI44L,GBP2,UBD,FEZ1,KRT13,SERPINB4,HIST2H2AC,SERPINA5,SLCO2A1,ADM,HIST2H2AA4,CLIC3,IFITM1,SNORD3D,SNORD3C,MMD,SAA4,KLHDC8B,CD14,MT1M,LRG1,TH,BCL3,HLA-DRA,RNA5S9,SNORD3A,HLA-DMA,RAB31,ID3,RHOBTB3,COL1A2,OAS1,WFDC2,C10orf10,CCDC106,COL5A2,MXD4,MGP,CBS,HLA-DMB,ST6GALNAC2,GALM,ID2,HIST2H2AA3,PDK4,LRRC75B,CYP1B1,RCOR2,H19,PRRX2,IRF2BPL,TCN1,PDZK1IP1,CBLN3,ALDOC,OAS2,VASN,MUC20,ANX…	DUSP5,CFB,SFTA1P,S100A9,TNFSF18,SERPINA3,MARCH4,IFI44L,ANXA3,GBP2,HBEGF,UBD,CTGF,FEZ1,TGFA,KRT13,SERPINB5,SERPINB4,PPP1R15A,HIST2H2AC,GJB3,SERPINA5,THBS1,SLCO2A1,PLAUR,ADM,CST1,HIST2H2AA4,HKDC1,CLIC3,ADRB2,IFITM1,JUN,SNORD3D,ITPKA,SNORD3C,IL1A,MMD,MAOA,SAA4,AEN,KLHDC8B,SH2D3A,CD14,SH3RF1,MT1M,E2F7,LRG1,MOCOS,TH,CCND1,BCL3,CD55,HLA-DRA,GOLT1A,RNA5S9,NLRP3,SNORD3A,PRSS1,HLA-DMA,FAM167A,RAB31,SFN,ID…	none	-0.282753	0.765838	0.388683	RAC2,COL1A2	RAC2,COL1A2	TGFA,ITPKA,SH3RF1,CCND1,SERPINE1,C16orf74,PEAR1,TMEM158,RGCC,ARHGDIB,FJX1,LTB,HK2,PODXL,LAD1,ADAM8,TNFRSF12A,CCDC86,BATF,MAPK13,SH3PXD2A,FOXD1,BMP4,ITGB2,CFB,IFI44L,UBD,IFITM1,MMD,LRG1,BCL3,OAS1,COL5A2,MGP,PDK4,CYP1B1,RCOR2,PRRX2,PDZK1IP1,OAS2,VASN,GBP4,VIM,TCEAL3,IRX3,IRF9,CTXN1,PPP1R3C,NLGN2,CCL2,LAPTM4B,HERC5,GPNMB	TCF7L2,HHEX,IRS1,VEGFA,PRC1,CASP3,APOE,LDHB,PPARG,EFEMP2,FOSL1,DRAP1,UGT1A6,RAC2,PSMB9,PSMB8,NCAM1,MFAP1,LOXL1,LCP2,ITGAL,IRF7,IFIT1,COL5A1,COL4A1,COL3A1,COL1A2,COL1A1,CD3D	Tyrosine kinase inhibitor_pancreas
Dasatinib	Homo sapiens	pancreas	E-GEOD-59357	Characteristic direction	DUSP5,SFTA1P,TNFSF18,MARCH4,ANXA3,HBEGF,CTGF,TGFA,SERPINB5,PPP1R15A,GJB3,THBS1,PLAUR,CST1,HKDC1,ADRB2,JUN,ITPKA,IL1A,MAOA,AEN,SH2D3A,SH3RF1,E2F7,MOCOS,CCND1,CD55,GOLT1A,NLRP3,PRSS1,FAM167A,SFN,KRT17,ANKRD1,SPNS2,RBMS2,SERPINE1,CLIC4,C16orf74,SNHG15,SMURF2,GPX2,PEAR1,DEFB103A,VGLL1,FERMT1,FAM84B,NIPAL1,SLC45A3,TMEM158,MAL2,RGCC,ARHGDIB,FJX1,SP140,ESAM,AVPI1,MIR614,PHLDA2,FGFBP1,EPCAM,CD83,LGALSL,S…	CFB,S100A9,SERPINA3,IFI44L,GBP2,UBD,FEZ1,KRT13,SERPINB4,HIST2H2AC,SERPINA5,SLCO2A1,ADM,HIST2H2AA4,CLIC3,IFITM1,SNORD3D,SNORD3C,MMD,SAA4,KLHDC8B,CD14,MT1M,LRG1,TH,BCL3,HLA-DRA,RNA5S9,SNORD3A,HLA-DMA,RAB31,ID3,RHOBTB3,COL1A2,OAS1,WFDC2,C10orf10,CCDC106,COL5A2,MXD4,MGP,CBS,HLA-DMB,ST6GALNAC2,GALM,ID2,HIST2H2AA3,PDK4,LRRC75B,CYP1B1,RCOR2,H19,PRRX2,IRF2BPL,TCN1,PDZK1IP1,CBLN3,ALDOC,OAS2,VASN,MUC20,ANX…	DUSP5,CFB,SFTA1P,S100A9,TNFSF18,SERPINA3,MARCH4,IFI44L,ANXA3,GBP2,HBEGF,UBD,CTGF,FEZ1,TGFA,KRT13,SERPINB5,SERPINB4,PPP1R15A,HIST2H2AC,GJB3,SERPINA5,THBS1,SLCO2A1,PLAUR,ADM,CST1,HIST2H2AA4,HKDC1,CLIC3,ADRB2,IFITM1,JUN,SNORD3D,ITPKA,SNORD3C,IL1A,MMD,MAOA,SAA4,AEN,KLHDC8B,SH2D3A,CD14,SH3RF1,MT1M,E2F7,LRG1,MOCOS,TH,CCND1,BCL3,CD55,HLA-DRA,GOLT1A,RNA5S9,NLRP3,SNORD3A,PRSS1,HLA-DMA,FAM167A,RAB31,SFN,ID…	http://sideeffects.embl.de/drugs/3062316	-0.238121	0.753809	0.405894	RAC2,COL1A2	RAC2,COL1A2	TGFA,ITPKA,SH3RF1,CCND1,SERPINE1,C16orf74,PEAR1,TMEM158,RGCC,ARHGDIB,FJX1,LTB,HK2,PODXL,LAD1,ADAM8,TNFRSF12A,CCDC86,BATF,MAPK13,SH3PXD2A,FOXD1,BMP4,ITGB2,CFB,IFI44L,UBD,IFITM1,MMD,LRG1,BCL3,OAS1,COL5A2,MGP,PDK4,CYP1B1,RCOR2,PRRX2,PDZK1IP1,OAS2,VASN,GBP4,VIM,TCEAL3,IRX3,IRF9,CTXN1,PPP1R3C,NLGN2,CCL2,LAPTM4B,HERC5,GPNMB	TCF7L2,HHEX,IRS1,VEGFA,PRC1,CASP3,APOE,LDHB,PPARG,EFEMP2,FOSL1,DRAP1,UGT1A6,RAC2,PSMB9,PSMB8,NCAM1,MFAP1,LOXL1,LCP2,ITGAL,IRF7,IFIT1,COL5A1,COL4A1,COL3A1,COL1A2,COL1A1,CD3D	Dasatinib_pancreas
Anakinra	Homo sapiens	pancreas	GSE17590	Characteristic direction	DPF1,NLRP7,KRTAP13-4,OR2G2,KIRREL2,IFI27,TM4SF1,KIFC1,CCL23,GBAP1,ALS2CL,PRSS33,HES4,COL24A1,ASL,GAN,TMEM51,ACOT12,CARMIL3,SLC39A5,C14orf132,OR5R1,CATSPER3,OTOF,UMODL1-AS1,MYH11,CCL1,TMPO,LIG3,KRT9,BATF2,XYLB,HDX,DNMT3A,PCSK4,SHROOM2,FARP2,SLC4A11,ACHE,ZNF415,ITPKA,GDA,EPB41L4B,SLC17A9,GFRA2,AOC1,KLK2,SCML4,NPTXR,TUBB6,RHPN1,DDIT4,ELF5,LAMA3,ADORA3,RMDN2,N4BP1,SZT2,EPB41L1,C19orf18,FOXP3,UBXN7,C2…	KCNH2,IRS4,HILS1,MYADML,LYZL1,BOC,KIAA0895,MAGEE2,CRYAA,WNT11,CCDC7,ADARB1,AGL,LRRC2,OLR1,SP7,ESRP1,DEFA1,OR2D2,MFAP4,IL20,SLC25A35,CACNA1A,ZNF705A,AMPH,TONSL,UCMA,CEACAM8,CCL14,TSSK6,CIB3,MATN3,CCDC77,CCL8,ITGA7,APCDD1,KIF13A,SOCS3,ZNF536,CHODL,GPX2,KIR2DS4,GIF,AMBP,IRX3,PGLYRP4,RAB36,IL20RB,LINC00596,ASB16,DOT1L,ESR1,GPR50,CERCAM,IL1B,DEFA3,OR2A25,PLPP2,LONRF3,LRAT,ZNF491,CD3D,RNF17,KNG1,GDF11,…	DPF1,KCNH2,NLRP7,IRS4,KRTAP13-4,HILS1,OR2G2,MYADML,KIRREL2,LYZL1,IFI27,BOC,TM4SF1,KIAA0895,KIFC1,MAGEE2,CCL23,CRYAA,GBAP1,WNT11,ALS2CL,CCDC7,PRSS33,ADARB1,HES4,AGL,COL24A1,LRRC2,ASL,OLR1,GAN,SP7,TMEM51,ESRP1,ACOT12,DEFA1,CARMIL3,OR2D2,SLC39A5,MFAP4,C14orf132,IL20,OR5R1,SLC25A35,CATSPER3,CACNA1A,OTOF,ZNF705A,UMODL1-AS1,AMPH,MYH11,TONSL,CCL1,UCMA,TMPO,CEACAM8,LIG3,CCL14,KRT9,TSSK6,BATF2,CIB3,XYLB,M…	none	0.903056	0.443464	0.816752	CD3D	CD3D	IFI27,COL24A1,ACOT12,KRT9,BATF2,ITPKA,EPB41L4B,SCML4,TUBB6,ADORA3,EPSTI1,KLF15,SERPING1,SPRY4,ECHDC3,BOC,OLR1,MFAP4,ITGA7,SOCS3,ZNF536,IRX3,ESR1,CERCAM,IL1B,LRAT,PLD4,BCL3,CCR1,PTER,BACE1	HHEX,AGGF1,VEGFA,PRC1,CASP3,PPARG,SNX32,EFEMP2,CTSW,FOSL1,RAC2,PSMB9,PSMB8,PBK,NCAM1,MFAP1,LOXL1,LCP2,ITGAL,IRF7,IFIT1,COL4A1,COL3A1,COL1A2,COL1A1,CD3D	Anakinra_pancreas
Antibiotic	Homo sapiens	pancreas	GSE15913	Characteristic direction	LINC01087,DAZL,TCEAL7,IFI44L,EDARADD,BBOX1,LAG3,SERPINI2,CBLN1,LINC00309,SUSD5,GLYATL2,MYF5,FTHL17,GKN1,MIR3663HG,TRPC5,LINC00293,CASC18,HLA-DQB1,RASSF6,KPTN,SOX2-OT,RBM24,FOXP4-AS1,LRCH2,GRHL2,SLC44A3,NR2F1-AS1,LIN28B,MIR4313,HIST1H2BJ,IGHV1-69,LHFPL1,NAALADL2,DNAJC27-AS1,EFNB1,CCDC54,LINC00920,C15orf54,PSPN,KCNH5,RIMS1,COLEC10,NEURL2,IFI27,OR10C1,ERICH3,SPRR2C,DLGAP5,C10orf10,LINC00702,CFC1,LIN…	DEPDC7,C11orf95,KCND2,ARNTL2-AS1,PCDHB2,TEX33,HOXD-AS2,GRASP,SERPINB4,FGF10-AS1,LINC00877,THSD7B,SNPH,SGCZ,KRT23,HAGLROS,C17orf77,PLTP,GNAT3,RAPSN,F2RL1,LINC00396,NGF,FOXR2,RIPPLY1,CKAP2L,BARX1,SSTR4,SPEF2,KRTAP9-8,MICU3,IL12A-AS1,GHR,LINC01069,LINC01514,ATCAY,LINC00607,BVES-AS1,MMP27,MAGEB4,BCO1,PYDC1,ANO3,SMR3B,SLC22A4,CRIP2,EPHX3,ARHGAP11A,HTR2B,STARD6,E2F8,SOST,PLK2,POT1-AS1,RTN4RL1,C20orf197…	LINC01087,DEPDC7,DAZL,C11orf95,TCEAL7,KCND2,IFI44L,ARNTL2-AS1,EDARADD,PCDHB2,BBOX1,TEX33,LAG3,HOXD-AS2,SERPINI2,GRASP,CBLN1,SERPINB4,LINC00309,FGF10-AS1,SUSD5,LINC00877,GLYATL2,THSD7B,MYF5,SNPH,FTHL17,SGCZ,GKN1,KRT23,MIR3663HG,HAGLROS,TRPC5,C17orf77,LINC00293,PLTP,CASC18,GNAT3,HLA-DQB1,RAPSN,RASSF6,F2RL1,KPTN,LINC00396,SOX2-OT,NGF,RBM24,FOXR2,FOXP4-AS1,RIPPLY1,LRCH2,CKAP2L,GRHL2,BARX1,SLC44A3,SST…	none	0.908142	0.442662	0.818098	IFIT1	IFIT1	IFI44L,HLA-DQB1,RASSF6,KPTN,SLC44A3,IFI27,TNF,RAPGEF4,IFI44,MEST,VASH2,SALL1,SLC6A1,KRT20,GPC5,RIN2,RGS3,BATF3,CDKN1A,RAG2,CYP27A1,BGN,CLGN,GLYAT,MELK,FMOD,GRN,DEPDC7,F2RL1,CKAP2L,SLC22A4,PLK2,EIF4A2,TLR3,DEPDC1,LAMP3,COL15A1,KBTBD11,PRKAR2B,SH2D2A,MUC15,CDH11	TCF7L2,HHEX,IRS1,AGGF1,PPP2R5D,PRC1,HAUS6,CASP3,APOE,LDHB,PPARG,EFEMP2,CFL1,FOSL1,RAC2,PSMB9,PSMB8,PBK,NCAM1,LOXL1,LCP2,ITGAL,IRF7,IFIT1,COL5A1,COL4A1,COL3A1,COL1A2,COL1A1,CD3D	Antibiotic_pancreas
Thalidomide	Homo sapiens	pancreas	GSE15913	Characteristic direction	LINC01087,DAZL,TCEAL7,IFI44L,EDARADD,BBOX1,LAG3,SERPINI2,CBLN1,LINC00309,SUSD5,GLYATL2,MYF5,FTHL17,GKN1,MIR3663HG,TRPC5,LINC00293,CASC18,HLA-DQB1,RASSF6,KPTN,SOX2-OT,RBM24,FOXP4-AS1,LRCH2,GRHL2,SLC44A3,NR2F1-AS1,LIN28B,MIR4313,HIST1H2BJ,IGHV1-69,LHFPL1,NAALADL2,DNAJC27-AS1,EFNB1,CCDC54,LINC00920,C15orf54,PSPN,KCNH5,RIMS1,COLEC10,NEURL2,IFI27,OR10C1,ERICH3,SPRR2C,DLGAP5,C10orf10,LINC00702,CFC1,LIN…	DEPDC7,C11orf95,KCND2,ARNTL2-AS1,PCDHB2,TEX33,HOXD-AS2,GRASP,SERPINB4,FGF10-AS1,LINC00877,THSD7B,SNPH,SGCZ,KRT23,HAGLROS,C17orf77,PLTP,GNAT3,RAPSN,F2RL1,LINC00396,NGF,FOXR2,RIPPLY1,CKAP2L,BARX1,SSTR4,SPEF2,KRTAP9-8,MICU3,IL12A-AS1,GHR,LINC01069,LINC01514,ATCAY,LINC00607,BVES-AS1,MMP27,MAGEB4,BCO1,PYDC1,ANO3,SMR3B,SLC22A4,CRIP2,EPHX3,ARHGAP11A,HTR2B,STARD6,E2F8,SOST,PLK2,POT1-AS1,RTN4RL1,C20orf197…	LINC01087,DEPDC7,DAZL,C11orf95,TCEAL7,KCND2,IFI44L,ARNTL2-AS1,EDARADD,PCDHB2,BBOX1,TEX33,LAG3,HOXD-AS2,SERPINI2,GRASP,CBLN1,SERPINB4,LINC00309,FGF10-AS1,SUSD5,LINC00877,GLYATL2,THSD7B,MYF5,SNPH,FTHL17,SGCZ,GKN1,KRT23,MIR3663HG,HAGLROS,TRPC5,C17orf77,LINC00293,PLTP,CASC18,GNAT3,HLA-DQB1,RAPSN,RASSF6,F2RL1,KPTN,LINC00396,SOX2-OT,NGF,RBM24,FOXR2,FOXP4-AS1,RIPPLY1,LRCH2,CKAP2L,GRHL2,BARX1,SLC44A3,SST…	http://sideeffects.embl.de/drugs/5426	0.92084	0.436247	0.821433	IFIT1	IFIT1	IFI44L,HLA-DQB1,RASSF6,KPTN,SLC44A3,IFI27,TNF,RAPGEF4,IFI44,MEST,VASH2,SALL1,SLC6A1,KRT20,GPC5,RIN2,RGS3,BATF3,CDKN1A,RAG2,CYP27A1,BGN,CLGN,GLYAT,MELK,FMOD,GRN,DEPDC7,F2RL1,CKAP2L,SLC22A4,PLK2,EIF4A2,TLR3,DEPDC1,LAMP3,COL15A1,KBTBD11,PRKAR2B,SH2D2A,MUC15,CDH11	TCF7L2,HHEX,IRS1,AGGF1,PPP2R5D,PRC1,HAUS6,CASP3,APOE,LDHB,PPARG,EFEMP2,CFL1,FOSL1,RAC2,PSMB9,PSMB8,PBK,NCAM1,LOXL1,LCP2,ITGAL,IRF7,IFIT1,COL5A1,COL4A1,COL3A1,COL1A2,COL1A1,CD3D	Thalidomide_pancreas
Anti-inflammatory	Homo sapiens	pancreas	GSE17590	Characteristic direction	DPF1,NLRP7,KRTAP13-4,OR2G2,KIRREL2,IFI27,TM4SF1,KIFC1,CCL23,GBAP1,ALS2CL,PRSS33,HES4,COL24A1,ASL,GAN,TMEM51,ACOT12,CARMIL3,SLC39A5,C14orf132,OR5R1,CATSPER3,OTOF,UMODL1-AS1,MYH11,CCL1,TMPO,LIG3,KRT9,BATF2,XYLB,HDX,DNMT3A,PCSK4,SHROOM2,FARP2,SLC4A11,ACHE,ZNF415,ITPKA,GDA,EPB41L4B,SLC17A9,GFRA2,AOC1,KLK2,SCML4,NPTXR,TUBB6,RHPN1,DDIT4,ELF5,LAMA3,ADORA3,RMDN2,N4BP1,SZT2,EPB41L1,C19orf18,FOXP3,UBXN7,C2…	KCNH2,IRS4,HILS1,MYADML,LYZL1,BOC,KIAA0895,MAGEE2,CRYAA,WNT11,CCDC7,ADARB1,AGL,LRRC2,OLR1,SP7,ESRP1,DEFA1,OR2D2,MFAP4,IL20,SLC25A35,CACNA1A,ZNF705A,AMPH,TONSL,UCMA,CEACAM8,CCL14,TSSK6,CIB3,MATN3,CCDC77,CCL8,ITGA7,APCDD1,KIF13A,SOCS3,ZNF536,CHODL,GPX2,KIR2DS4,GIF,AMBP,IRX3,PGLYRP4,RAB36,IL20RB,LINC00596,ASB16,DOT1L,ESR1,GPR50,CERCAM,IL1B,DEFA3,OR2A25,PLPP2,LONRF3,LRAT,ZNF491,CD3D,RNF17,KNG1,GDF11,…	DPF1,KCNH2,NLRP7,IRS4,KRTAP13-4,HILS1,OR2G2,MYADML,KIRREL2,LYZL1,IFI27,BOC,TM4SF1,KIAA0895,KIFC1,MAGEE2,CCL23,CRYAA,GBAP1,WNT11,ALS2CL,CCDC7,PRSS33,ADARB1,HES4,AGL,COL24A1,LRRC2,ASL,OLR1,GAN,SP7,TMEM51,ESRP1,ACOT12,DEFA1,CARMIL3,OR2D2,SLC39A5,MFAP4,C14orf132,IL20,OR5R1,SLC25A35,CATSPER3,CACNA1A,OTOF,ZNF705A,UMODL1-AS1,AMPH,MYH11,TONSL,CCL1,UCMA,TMPO,CEACAM8,LIG3,CCL14,KRT9,TSSK6,BATF2,CIB3,XYLB,M…	none	0.922342	0.435445	0.821825	CD3D	CD3D	IFI27,COL24A1,ACOT12,KRT9,BATF2,ITPKA,EPB41L4B,SCML4,TUBB6,ADORA3,EPSTI1,KLF15,SERPING1,SPRY4,ECHDC3,BOC,OLR1,MFAP4,ITGA7,SOCS3,ZNF536,IRX3,ESR1,CERCAM,IL1B,LRAT,PLD4,BCL3,CCR1,PTER,BACE1	HHEX,AGGF1,VEGFA,PRC1,CASP3,PPARG,SNX32,EFEMP2,CTSW,FOSL1,RAC2,PSMB9,PSMB8,PBK,NCAM1,MFAP1,LOXL1,LCP2,ITGAL,IRF7,IFIT1,COL4A1,COL3A1,COL1A2,COL1A1,CD3D	Anti-inflammatory_pancreas
Immunosuppressant	Homo sapiens	pancreas	GSE17590	Characteristic direction	DPF1,NLRP7,KRTAP13-4,OR2G2,KIRREL2,IFI27,TM4SF1,KIFC1,CCL23,GBAP1,ALS2CL,PRSS33,HES4,COL24A1,ASL,GAN,TMEM51,ACOT12,CARMIL3,SLC39A5,C14orf132,OR5R1,CATSPER3,OTOF,UMODL1-AS1,MYH11,CCL1,TMPO,LIG3,KRT9,BATF2,XYLB,HDX,DNMT3A,PCSK4,SHROOM2,FARP2,SLC4A11,ACHE,ZNF415,ITPKA,GDA,EPB41L4B,SLC17A9,GFRA2,AOC1,KLK2,SCML4,NPTXR,TUBB6,RHPN1,DDIT4,ELF5,LAMA3,ADORA3,RMDN2,N4BP1,SZT2,EPB41L1,C19orf18,FOXP3,UBXN7,C2…	KCNH2,IRS4,HILS1,MYADML,LYZL1,BOC,KIAA0895,MAGEE2,CRYAA,WNT11,CCDC7,ADARB1,AGL,LRRC2,OLR1,SP7,ESRP1,DEFA1,OR2D2,MFAP4,IL20,SLC25A35,CACNA1A,ZNF705A,AMPH,TONSL,UCMA,CEACAM8,CCL14,TSSK6,CIB3,MATN3,CCDC77,CCL8,ITGA7,APCDD1,KIF13A,SOCS3,ZNF536,CHODL,GPX2,KIR2DS4,GIF,AMBP,IRX3,PGLYRP4,RAB36,IL20RB,LINC00596,ASB16,DOT1L,ESR1,GPR50,CERCAM,IL1B,DEFA3,OR2A25,PLPP2,LONRF3,LRAT,ZNF491,CD3D,RNF17,KNG1,GDF11,…	DPF1,KCNH2,NLRP7,IRS4,KRTAP13-4,HILS1,OR2G2,MYADML,KIRREL2,LYZL1,IFI27,BOC,TM4SF1,KIAA0895,KIFC1,MAGEE2,CCL23,CRYAA,GBAP1,WNT11,ALS2CL,CCDC7,PRSS33,ADARB1,HES4,AGL,COL24A1,LRRC2,ASL,OLR1,GAN,SP7,TMEM51,ESRP1,ACOT12,DEFA1,CARMIL3,OR2D2,SLC39A5,MFAP4,C14orf132,IL20,OR5R1,SLC25A35,CATSPER3,CACNA1A,OTOF,ZNF705A,UMODL1-AS1,AMPH,MYH11,TONSL,CCL1,UCMA,TMPO,CEACAM8,LIG3,CCL14,KRT9,TSSK6,BATF2,CIB3,XYLB,M…	none	0.950124	0.426624	0.828975	CD3D	CD3D	IFI27,COL24A1,ACOT12,KRT9,BATF2,ITPKA,EPB41L4B,SCML4,TUBB6,ADORA3,EPSTI1,KLF15,SERPING1,SPRY4,ECHDC3,BOC,OLR1,MFAP4,ITGA7,SOCS3,ZNF536,IRX3,ESR1,CERCAM,IL1B,LRAT,PLD4,BCL3,CCR1,PTER,BACE1	HHEX,AGGF1,VEGFA,PRC1,CASP3,PPARG,SNX32,EFEMP2,CTSW,FOSL1,RAC2,PSMB9,PSMB8,PBK,NCAM1,MFAP1,LOXL1,LCP2,ITGAL,IRF7,IFIT1,COL4A1,COL3A1,COL1A2,COL1A1,CD3D	Immunosuppressant_pancreas
Deferasirox	Homo sapiens	pancreas	GSE81363	Characteristic direction	FABP1,BTNL3,ALDOB,RBP2,ANO2,KIAA1211,MS4A10,SNORD114-22,REG4,MTMR7,C17orf78,MUC17,GJA5,SI,SPAG6,PRRX1,LDLRAP1,TM4SF4,PCK1,C1QTNF2,KCNB1,MYH13,APOA4,SLCO2B1,PTGIS,RNF186,CFAP47,PHGR1,BAAT,KCNS1,NR0B2,KIR2DS3,CA1,PRAMEF4,TMEM56,SLC46A2,KRT20,NR1I2,TTBK1,NPHP3-AS1,ELANE,CYP4F22,HCN4,ANGPTL5,ESRRG,PECAM1,SPINK1,ADGRE3,HP,PLA2G4E,C10orf90,SAA1,ADH4,SLC39A5,CDY2A,CD244,SPINK4,OR5T1,DMBT1,TESC,ANXA13,GU…	EFHC2,OR4P4,KRTAP9-4,COMP,CCL26,FLRT1,PODN,HBA2,CNR1,CSN1S1,HK3,DOK2,EHD3,CD74,PARD3B,GPR18,OR6Y1,NGF,ADARB2-AS1,RNASE12,CNIH2,CST1,ZAP70,ANGPT2,PACSIN1,IRX1,IL1RAPL2,DGCR10,STATH,HLA-DRB1,DEFB110,MEOX2,KRT34,MYOZ1,SNTG2,HYDIN2,TBX21,HTN3,OR1A1,KRTDAP,FIGNL2,SULT6B1,CAPSL,TTC16,LOR,CFP,PLD4,OPALIN,ADAM11,HEPHL1,STAC2,CRNN,TIGD4,BNC1,SEMA6D,TIFAB,TLR8-AS1,PLB1,LINC00485,SLC27A6,KCNV2,ID4,CD274,LY6…	FABP1,EFHC2,BTNL3,OR4P4,ALDOB,KRTAP9-4,RBP2,COMP,ANO2,CCL26,KIAA1211,FLRT1,MS4A10,PODN,SNORD114-22,HBA2,REG4,CNR1,MTMR7,CSN1S1,C17orf78,HK3,MUC17,DOK2,GJA5,EHD3,SI,CD74,SPAG6,PARD3B,PRRX1,GPR18,LDLRAP1,OR6Y1,TM4SF4,NGF,PCK1,ADARB2-AS1,C1QTNF2,RNASE12,KCNB1,CNIH2,MYH13,CST1,APOA4,ZAP70,SLCO2B1,ANGPT2,PTGIS,PACSIN1,RNF186,IRX1,CFAP47,IL1RAPL2,PHGR1,DGCR10,BAAT,STATH,KCNS1,HLA-DRB1,NR0B2,DEFB110,KIR…	http://sideeffects.embl.de/drugs/5493381	1.01706	0.40417	0.845438	WDR38	WDR38	MTMR7,PRRX1,LDLRAP1,PCK1,SLCO2B1,PTGIS,NR0B2,KRT20,ESRRG,PLA2G4E,TESC,ANPEP,SLAMF8,CPZ,FOXS1,SLC41A2,ZNF569,APOC3,HMGCS2,EVI2A,INMT,SLC8A3,FMOD,HTR4,COMP,PODN,HK3,DOK2,EHD3,CD74,HLA-DRB1,MEOX2,SNTG2,TBX21,CFP,PLD4,TIFAB,CD274,HLA-DQB1,ALOX5AP,SLC10A6,C4B,HCK,CD37,TNF,C1QC,CPXM1,DCN,ZEB2,GDF6,PDGFRA,IGFBP7,CLU,PHYHD1,NPR1,TSPAN7	HHEX,VEGFA,PPP2R5D,CASP3,APOE,LDHB,PPARG,WDR38,EFEMP2,CTSW,FOSL1,UGT1A6,RAC2,PSMB9,PSMB8,PBK,NCAM1,MFAP1,LOXL1,LCP2,ITGAL,COL5A1,COL4A1,COL3A1,COL1A2,COL1A1	Deferasirox_pancreas
Chelating agent	Homo sapiens	pancreas	GSE81363	Characteristic direction	FABP1,BTNL3,ALDOB,RBP2,ANO2,KIAA1211,MS4A10,SNORD114-22,REG4,MTMR7,C17orf78,MUC17,GJA5,SI,SPAG6,PRRX1,LDLRAP1,TM4SF4,PCK1,C1QTNF2,KCNB1,MYH13,APOA4,SLCO2B1,PTGIS,RNF186,CFAP47,PHGR1,BAAT,KCNS1,NR0B2,KIR2DS3,CA1,PRAMEF4,TMEM56,SLC46A2,KRT20,NR1I2,TTBK1,NPHP3-AS1,ELANE,CYP4F22,HCN4,ANGPTL5,ESRRG,PECAM1,SPINK1,ADGRE3,HP,PLA2G4E,C10orf90,SAA1,ADH4,SLC39A5,CDY2A,CD244,SPINK4,OR5T1,DMBT1,TESC,ANXA13,GU…	EFHC2,OR4P4,KRTAP9-4,COMP,CCL26,FLRT1,PODN,HBA2,CNR1,CSN1S1,HK3,DOK2,EHD3,CD74,PARD3B,GPR18,OR6Y1,NGF,ADARB2-AS1,RNASE12,CNIH2,CST1,ZAP70,ANGPT2,PACSIN1,IRX1,IL1RAPL2,DGCR10,STATH,HLA-DRB1,DEFB110,MEOX2,KRT34,MYOZ1,SNTG2,HYDIN2,TBX21,HTN3,OR1A1,KRTDAP,FIGNL2,SULT6B1,CAPSL,TTC16,LOR,CFP,PLD4,OPALIN,ADAM11,HEPHL1,STAC2,CRNN,TIGD4,BNC1,SEMA6D,TIFAB,TLR8-AS1,PLB1,LINC00485,SLC27A6,KCNV2,ID4,CD274,LY6…	FABP1,EFHC2,BTNL3,OR4P4,ALDOB,KRTAP9-4,RBP2,COMP,ANO2,CCL26,KIAA1211,FLRT1,MS4A10,PODN,SNORD114-22,HBA2,REG4,CNR1,MTMR7,CSN1S1,C17orf78,HK3,MUC17,DOK2,GJA5,EHD3,SI,CD74,SPAG6,PARD3B,PRRX1,GPR18,LDLRAP1,OR6Y1,TM4SF4,NGF,PCK1,ADARB2-AS1,C1QTNF2,RNASE12,KCNB1,CNIH2,MYH13,CST1,APOA4,ZAP70,SLCO2B1,ANGPT2,PTGIS,PACSIN1,RNF186,IRX1,CFAP47,IL1RAPL2,PHGR1,DGCR10,BAAT,STATH,KCNS1,HLA-DRB1,NR0B2,DEFB110,KIR…	none	1.11735	0.374499	0.868078	WDR38	WDR38	MTMR7,PRRX1,LDLRAP1,PCK1,SLCO2B1,PTGIS,NR0B2,KRT20,ESRRG,PLA2G4E,TESC,ANPEP,SLAMF8,CPZ,FOXS1,SLC41A2,ZNF569,APOC3,HMGCS2,EVI2A,INMT,SLC8A3,FMOD,HTR4,COMP,PODN,HK3,DOK2,EHD3,CD74,HLA-DRB1,MEOX2,SNTG2,TBX21,CFP,PLD4,TIFAB,CD274,HLA-DQB1,ALOX5AP,SLC10A6,C4B,HCK,CD37,TNF,C1QC,CPXM1,DCN,ZEB2,GDF6,PDGFRA,IGFBP7,CLU,PHYHD1,NPR1,TSPAN7	HHEX,VEGFA,PPP2R5D,CASP3,APOE,LDHB,PPARG,WDR38,EFEMP2,CTSW,FOSL1,UGT1A6,RAC2,PSMB9,PSMB8,PBK,NCAM1,MFAP1,LOXL1,LCP2,ITGAL,COL5A1,COL4A1,COL3A1,COL1A2,COL1A1	Chelating agent_pancreas
